# Supplementary material for: Predicting the onset of internalizing disorders in early adolescence using deep learning optimized with AI
Source: Front Psychiatry. 2025 Oct 8;16:1487894. doi: 10.3389/fpsyt.2025.1487894 (PMC12547010; doi:10.3389/fpsyt.2025.1487894)
Supplement: Supplementary file 1 [file Supplementaryfile1.zip]

Archive with 19 entries (19 files):
- Supplementary_Figure_1.tiff
- Supplementary_Figure_2.tiff
- Supplementary_Figures.docx
- Supplementary_Table_S1.docx
- Supplementary_Table_S2.xlsx
- Supplementary_Table_S3a.xlsx
- Supplementary_Table_S3b.xlsx
- Supplementary_Table_S3c.xlsx
- Supplementary_Table_S3d.xlsx
- Supplementary_Table_S3e.xlsx
- Supplementary_Table_S3f.xlsx
- Supplementary_Table_S3g.xlsx
- Supplementary_Table_S3h.xlsx
- Supplementary_Table_S3i.xlsx
- Supplementary_Table_S4.xlsx
- Supplementary_Table_S5.xlsx
- Supplementary_Table_S6.xlsx
- Supplementary_Table_S7.xlsx
- Supplementary_Table_S8.xlsx
