# Supplementary material for: Predicting the onset of internalizing disorders in early adolescence using deep learning optimized with AI
Source: Front Psychiatry. 2025 Oct 8;16:1487894. doi: 10.3389/fpsyt.2025.1487894 (PMC12547010; doi:10.3389/fpsyt.2025.1487894)
Supplement: Supplementary file 1 [file Supplementaryfile1.zip › Supplementary_Table_S3a.xlsx]

## Sheet: Sheet1
Supplementary Table S3a. Results of Coarse Feature Selection with LASSO and Boruta for new onset Anxiety at 11-12 years of age
Feature Name	ABCD Source File	Description	Linear Coefficient	Remark
abcd_ssphp01	abcd_ssphp01	Total Score (Sum of 6 Factors): sds_p_ss_dims + sds_p_ss_sbd + sds_p_ss_da + sds_p_ss_swtd + sds_p_ss_does + sds_p_ss_shy; Validation: All items must be answered	0.534438
tfmri_ma_lvnfb_b_cds_iftplh	midaparcp203	Beta weight for MID all loss positive versus negative feedback contrast in APARC ROI lh-inferiortemporal	0.285385
smri_t1wcnt_cdk_paracnrh	abcd_smrip20201	(CortContrast-White - CortContrast-Gray) / ((CortContrast-White plus CortContrast-Gray)/2) of T1 weighted image for APARC ROI rh-paracentral	0.238035
tfmri_ma_alvsr_b_cds_lobofrlh	midaparcp203	Beta weight for MID all anticipation of large reward versus small reward contrast in APARC ROI lh-lateralorbitofrontal	0.19031
smri_t1wcnt_cdk_pclh	abcd_smrip20201	(CortContrast-White - CortContrast-Gray) / ((CortContrast-White plus CortContrast-Gray)/2) of T1 weighted image for APARC ROI lh-precuneus	0.180993
abcd_asrs01	abcd_asrs01	Externalizing Problems ASR Syndrome Scale (t-score)	0.17516
smri_vol_cdk_parsopclh	abcd_smrip10201	Cortical volume in mm^3 of APARC ROI lh-parsopercularis	0.17286
abcd_fhxssp01	abcd_fhxssp01	mother been to a doctor or counselor due to emotional/mental problem	0.133594
dibf01	dibf01	Has your child ever received mental health or substance abuse services?/ ¿Su niño(a) ha recibido alguna vez servicios de salud mental o para el abuso de sustancias?	0.12272
abcd_asrs01	abcd_asrs01	Total Problems ASR Syndrome Scale (t-score)	0.119375
smri_sulc_cdk_meanlh	abcd_smrip10201	Mean Cortical Sulcal Depth in mm for left hemisphere	0.113145
smri_sulc_cf12_obfrrh	abcd_smrip10201	Weighted average depth for genetically derived parcellation with 12 clusters-rh-orbitofrontal	0.110768
smri_t1ww02_cdk_parstgrisrh	abcd_smrip20201	Average T1 intensity of white matter voxels 0.2 mm from the white matter surface for APARC ROI rh-parstriangularis	0.098337
smri_t1ww02_cdk_locclh	abcd_smrip20201	Average T1 intensity of white matter voxels 0.2 mm from the white matter surface for APARC ROI lh-lateraloccipital	0.0964663
smri_sulc_cdk_periccrh	abcd_smrip10201	Cortical sulcal depth in mm of APARC ROI rh-pericalcarine	0.0961555
abcd_mhy02	abcd_mhy02	BIS/BAS: BIS Sum: bisbas1_y + bisbas2_y + bisbas3_y + bisbas4_y + bisbas5_y + bisbas6_y+ bisbas7_y; Validation: All items must be answered	0.0958377
smri_t1wcnt_cdk_linguallh	abcd_smrip20201	(CortContrast-White - CortContrast-Gray) / ((CortContrast-White plus CortContrast-Gray)/2) of T1 weighted image for APARC ROI lh-lingual	0.092446
smri_t1w_scs_ccmidps	abcd_smrip20201	Average intensity of the normalized T1-weighted image within ASEG ROI CC-Mid-Posterior	0.082289
smri_thick_cdk_parstgrisrh	abcd_smrip10201	Cortical thickness in mm of APARC ROI rh-parstriangularis	0.0752932
tfmri_ma_lvnfb_b_cds_mdtplh	midaparcp203	Beta weight for MID all loss positive versus negative feedback contrast in APARC ROI lh-middletemporal	0.0634158
abcd_ssphp01	abcd_ssphp01	Disorders of Initiating and Maintaining Sleep (DIMS) SUM: sleepdisturb1_p + sleepdisturb2_p + sleepdisturb3_p + sleepdisturb4_p + sleepdisturb5_p + sleepdisturb10_p + sleepdisturb11_p; Validation: All items must be answered	0.0605574
pdem02	pdem02	Are you now married, widowed, divorced, separated, never married or living with a partner? ¿Usted actualmente está casado(a), viudo(a), divorciado(a), separado(a), nunca se ha casado(a) o vive con una pareja?	0.0591031
smri_sulc_cf2_ptlh	abcd_smrip10201	Weighted average depth for genetically derived parcellation with 2 clusters-lh-posterior	0.0566701
abcd_mx01	abcd_mx01	has your child been to see a doctor, nurse, nurse practitioner, dentist, or any other health professional like that, OTHER than for regular checkups. What about the rest of his/her life before the past year? / ¿Y durante el resto de su vida antes del último año?	0.050367
tfmri_ma_asrvn_b_scs_4thvl	midaparc03	Beta weight for MID all anticipation of small reward versus neutral contrast in ASEG ROI 4th-ventricle	0.0390659
tfmri_ma_alvsr_b_cds_frpolerh	midaparcp203	Beta weight for MID all anticipation of large reward versus small reward contrast in APARC ROI rh-frontalpole	0.0382627
smri_sulc_cf12_supllh	abcd_smrip10201	Weighted average depth for genetically derived parcellation with 12 clusters-lh-superiorparietal	0.037591
smri_t1wgray02_cdk_cdmdfrlh	abcd_smrip20201	Average T1 intensity of gray matter voxels 0.2 mm from the white matter surface for APARC ROI lh-caudalmiddlefrontal	0.0367112
fhxp201	fhxp201	12. Has ANY blood relative of your child ever been hospitalized because of emotional or mental problems, or drug or alcohol problems? ¿ALGÚN pariente consanguíneo de su niño(a) ha estado hospitalizado alguna vez por problemas emocionales o mentales, o por problemas con el alcohol o las drogas?	0.0328573
pdem02	pdem02	In general, how important are your child's religious and spiritual beliefs in his/her daily life? ¿En general, cuán importantes son las creencias religiosas y espirituales en la vida diaria de su niño(a)?	0.0310792
abcd_ysu02	abcd_ysu02	Have you heard of ____ Taking pills, liquids, or medications to get high in a way that your doctor or parents did not direct you to use them?	0.0236224
smri_sulc_cdk_frpolelh	abcd_smrip10201	Cortical sulcal depth in mm of APARC ROI lh-frontalpole	0.0223333
smri_t1wcnt_cdk_frpolelh	abcd_smrip20201	(CortContrast-White - CortContrast-Gray) / ((CortContrast-White plus CortContrast-Gray)/2) of T1 weighted image for APARC ROI lh-frontalpole	0.0204012
smri_sulc_cdk_supllh	abcd_smrip10201	Cortical sulcal depth in mm of APARC ROI lh-superiorparietal	0.019682
fhxp102	fhxp102	6. Has ANY blood relative of your child ever suffered from depression, that is, have they felt so low for a period of at least two weeks that they hardly ate or slept or couldn't work or do whatever they usually do? ¿ALGÚN pariente consanguíneo de su niño(a) alguna vez ha sufrido depresión? Es decir, ¿se ha sentido tan decaído por un período de al menos dos semanas en el que apenas comía, dormía …	0.0193304
abcd_fhxssp01	abcd_fhxssp01	father been to a doctor or counselor due to emotional/mental problem	0.0185476
tfmri_ma_asrvn_b_cds_prgislh	midaparcp203	Beta weight for MID all anticipation of small reward versus neutral contrast in APARC ROI lh-parstriangularis	0.0181879
pdem02	pdem02	What race do you consider the child to be? Please check all that apply. ¿De qué raza considera que es el/la niño(a)? Seleccione 1 o más de estas categorías: (10, White Blanca)	0.0137983
abcd_asrs01	abcd_asrs01	Avoidant Personality Problems ASR DSM-5-Oriented Scale (t-score)	0.0124286
led_school_part_201	led_school_part_201	% of all Students in District that are ELL (Geo Dist) CCD	0.010156
pdem02	pdem02	Do you consider yourself Hispanic/Latino/Latina? ¿Se considera usted hispano(a) o latino(a)?	0.00951416
tfmri_ma_alvsr_b_cds_supalh	midaparcp203	Beta weight for MID all anticipation of large reward versus small reward contrast in APARC ROI lh-superiorparietal	0.0091412
tfmri_ma_asrvn_b_scs_ivlh	midaparc03	Beta weight for MID all anticipation of small reward versus neutral contrast in ASEG ROI left-inf-lat-vent	0.00868119
tfmri_saisvcg_bcdk_tvtplh	mrisst02	Mean beta weight for SST incorrect stop versus correct go contrast in APARC ROI lh-transversetemporal	0.00689082
smri_vol_cdk_cdmdfrrh	abcd_smrip10201	Cortical volume in mm^3 of APARC ROI rh-caudalmiddlefrontal	0.00554883
dhx01	dhx01	Before knowing of pregnancy. Alcohol? /¿Alcohol?	0.0052836
smri_t1wcnt_cdk_frpolerh	abcd_smrip20201	(CortContrast-White - CortContrast-Gray) / ((CortContrast-White plus CortContrast-Gray)/2) of T1 weighted image for APARC ROI rh-frontalpole	0.00242491
tfmri_ma_acgml_b_scs_lvticlerh	midaparc03	Beta weight for MID all anticipation of large versus small loss contrast in ASEG ROI right-lateral-ventricle	0.00100273
dhx01	dhx01	Before the biological mother/you found out she was pregnant, but while she/you might have been pregnant with this child, did she/you use any of the following?/ Antes de que la madre biológica se halla enterado que estaba embarazada, pero mientras ella pudiera haber estado embarazada con este(a) niño(a), utilizó algo de los siguiente? Prescription medications? /¿Medicamentos recetados?	0.000775893
smri_thick_cdk_ptcatelh	abcd_smrip10201	Cortical thickness in mm of APARC ROI lh-posteriorcingulate	0.000583304
abcd_sscey01	abcd_sscey01	CRPBI - Acceptance Subscale Mean of Report by Secondary Caregiver by youth: (crpbi_caregiver12_y + crpbi_caregiver13_y + crpbi_caregiver14_y + crpbi_caregiver15_y + crpbi_caregiver16_y)/5; Validation: Minimum of four items answered	-7.75883e-05
smri_vol_cdk_mobfrlh	abcd_smrip10201	Cortical volume in mm^3 of APARC ROI lh-medialorbitofrontal	-0.00335047
abcd_nsc01	abcd_nsc01	My neighborhood is safe from crime.	-0.00344187
abcd_mhy02	abcd_mhy02	BIS/BAS: BAS Reward Responsiveness: bisbas8_y + bisbas9_y + bisbas10_y + bisbas11_y + bisbas12_y; Validation: All items must be answered	-0.00542159
dhx01	dhx01	Has your child ever wet the bed at night?/ ¿Alguna vez su niño(a) se ha orinado en la cama por la noche?	-0.0124746
smri_sulc_cdk_rracatelh	abcd_smrip10201	Cortical sulcal depth in mm of APARC ROI lh-rostralanteriorcingulate	-0.0124927
abcd_yksad01	abcd_yksad01	Are you transgender?	-0.0130277
dibf01	dibf01	How long has your child hung out with them?/ ¿Hace cuánto tiempo que su niño(a) comparte con ellos?	-0.0246014
tfmri_ma_acmvn_b_scs_cbwmrh	midaparc03	Beta weight for MID all anticipation of small loss versus neutral contrast in ASEG ROI right-cerebral-white-matter	-0.0265786
smri_sulc_cdk_parstgrislh	abcd_smrip10201	Cortical sulcal depth in mm of APARC ROI lh-parstriangularis	-0.027722
dibf01	dibf01	How long has your child been friends with this best friend?/ ¿Hace cuánto tiempo que su niño(a) es amigo(a) de este mejor amigo o amiga?	-0.0322552
smri_t1w_scs_inflatventrh	abcd_smrip20201	Average intensity of the normalized T1-weighted image within ASEG ROI Right-Inf-Lat-Vent	-0.0349953
abcd_rhds01	abcd_rhds01	Residential history derived - Census tract CDC SVI (percentile % population with a disability subcomponent) at primary residential address (ACS 2014-2018 5 yr avg)	-0.0362751
abcd_mhy02	abcd_mhy02	UPPS-P for Children Short Form (ABCD-version), Sensation Seeking: upps12_y + upps18_y + upps21_y + upps27_y; Validation: Minimum of three items answered	-0.0364322
pdem02	pdem02	What is your TOTAL COMBINED FAMILY INCOME for the past 12 months? This should include income (before taxes and deductions) from all sources, wages, rent from properties, social security, disability and/or veteran's benefits, unemployment benefits, workman's compensation, help from relative (include child payments and alimony), and so on. ¿Cuál de estas categorías es la que mejor describe su INGRE…	-0.0369555
tfmri_saigvis_bcdk_fflh	mrisst02	Mean beta weight for SST incorrect go versus incorrect stop contrast in APARC ROI lh-fusiform	-0.0426176
tfmri_ma_asrvn_b_cds_mobofrlh	midaparcp203	Beta weight for MID all anticipation of small reward versus neutral contrast in APARC ROI lh-medialorbitofrontal	-0.0468486
pdem02	pdem02	Are you now married, widowed, divorced, separated, never married or living with a partner? ¿Usted actualmente está casado(a), viudo(a), divorciado(a), separado(a), nunca se ha casado(a) o vive con una pareja?	-0.0547018
abcd_sscep01	abcd_sscep01	Prosocial Behavior Subscale Mean of Parent Report on Youth: (prosocial_q1_p + prosocial_q2_p + prosocial_q3_p)/3; Validation: Minimum of two items answered	-0.0623106
smri_t1w_scs_bstem	abcd_smrip20201	Average intensity of the normalized T1-weighted image within ASEG ROI Brain-Stem	-0.0657714
dibf01	dibf01	In general, how do you and your child get along? En general?/ ¿cómo se llevan usted y su niño(a)?	-0.068348
abcd_rhds01	abcd_rhds01	Residential history derived - Census tract CDC SVI (percentile % persons 65 and older subcomponent) at primary residential address (ACS 2014-2018 5 yr avg)	-0.0733476
pdem02	pdem02	What race do you consider the child to be? Please check all that apply. ¿De qué raza considera que es el/la niño(a)? Seleccione 1 o más de estas categorías: (11, Black/African American Negra o afroamericana)	-0.073826
tfmri_mid_all_b_maxmotion	midaparc03	Maximum framewise displacement in mm	-0.0761424
abcd_lt01	abcd_lt01	Site ID at each event	-0.0980837
abcd_rhds01	abcd_rhds01	Residential history derived - Census tract CDC SVI (percentile % persons in group quarters) at primary residential address (ACS 2014-2018 5 yr avg)	-0.100302
tfmri_ma_alvsl_b_cds_mobofrlh	midaparcp203	Beta weight for MID all anticipation of large versus small loss contrast in APARC ROI lh-medialorbitofrontal	-0.104826
tfmri_ma_acmvn_b_scs_lvticlelh	midaparc03	Beta weight for MID all anticipation of small loss versus neutral contrast in ASEG ROI left-lateral-ventricle	-0.129688
tfmri_ma_acgml_b_scs_vndclh	midaparc03	Beta weight for MID all anticipation of large versus small loss contrast in ASEG ROI left-ventraldc	-0.141307
tfmri_ma_alvsl_b_cds_prgisrh	midaparcp203	Beta weight for MID all anticipation of large versus small loss contrast in APARC ROI rh-parstriangularis	-0.189937
tfmri_ma_rpvnfb_b_scs_cwmrh	midaparc03	Beta weight for MID all reward positive versus negative feedback contrast in ASEG ROI right-cerebellum-white-matter	-0.291161
abcd_asrs01	abcd_asrs01	Depressive Problems ASR DSM-5-Oriented Scale (t-score)	0	Selected by Boruta
abcd_ssphp01	abcd_ssphp01	Disorders of Excessive Somnolence (DOES) SUM: sleepdisturb22_p + sleepdisturb23_p + sleepdisturb24_p + sleepdisturb25_p + sleepdisturb26_p; Validation: All items must be answered	0	Selected by Boruta
abcd_asrs01	abcd_asrs01	Attention Problems ASR Syndrome Scale (t-score)	0	Selected by Boruta
abcd_asrs01	abcd_asrs01	Aggressive Behavior ASR Syndrome Scale (t-score)	0	Selected by Boruta
abcd_mhp02	abcd_mhp02	Parent General Behavior Inventory SUM: gen_child_behav_1 + gen_child_behav_2 + gen_child_behav_3 + gen_child_behav_4 + gen_child_behav_5 + gen_child_behav_6 + gen_child_behav_7 + gen_child_behav_8 + gen_child_behav_9 + gen_child_behav_10; Validation: All items must be answered	0	Selected by Boruta
abcd_rhds01	abcd_rhds01	Child Opportunity Scores, social and economic domain, metro-normed: Metro-normed Child Opportunity Scores (from 1 to 100) for the social and economic domain.	0	Selected by Boruta
abcd_asrs01	abcd_asrs01	Anxiety Problems ASR DSM-5-Oriented Scale (t-score)	0	Selected by Boruta
abcd_sscep01	abcd_sscep01	MACVS Family as Referent Subscale, Mean: (mex_american4_p + mex_american9_p + mex_american18_p + mex_american23_p + mex_american27_p)/5; Validation: All items must be answered	0	Selected by Boruta
abcd_ssphp01	abcd_ssphp01	Disorder of Arousal (DA) SUM: sleepdisturb17_p + sleepdisturb20_p + sleepdisturb21_p; Validation: All items must be answered	0	Selected by Boruta
abcd_asrs01	abcd_asrs01	Somatic Complaints ASR Syndrome Scale (t-score)	0	Selected by Boruta
abcd_fhxssp01	abcd_fhxssp01	Either parent with drug use problem	0	Selected by Boruta
fhxp201	fhxp201	11. Has ANY blood relative of your child ever been to a doctor or a counselor about any emotional or mental problems, or problems with alcohol or drugs? ¿ALGÚN pariente consanguíneo de su niño(a) ha visitado alguna vez a un médico o terapeuta para tratar algún problema emocional o mental o problemas con el alcohol o las drogas?	0	Selected by Boruta
abcd_asrs01	abcd_asrs01	Hyperactivity-Impulsivity ASR DSM-5-Oriented Scale (t-score)	0	Selected by Boruta
abcd_asrs01	abcd_asrs01	Withdrawn ASR Syndrome Scale (t-score)	0	Selected by Boruta
abcd_asrs01	abcd_asrs01	Thought Problems ASR Syndrome Scale (t-score)	0	Selected by Boruta
abcd_asrs01	abcd_asrs01	Intrusive ASR Syndrome Scale (t-score)	0	Selected by Boruta
