# Supplementary material for: Predicting the onset of internalizing disorders in early adolescence using deep learning optimized with AI
Source: Front Psychiatry. 2025 Oct 8;16:1487894. doi: 10.3389/fpsyt.2025.1487894 (PMC12547010; doi:10.3389/fpsyt.2025.1487894)
Supplement: Supplementary file 1 [file Supplementaryfile1.zip › Supplementary_Table_S3b.xlsx]

## Sheet: Sheet1
Supplementary Table S3b. Results of Coarse Feature Selection with LASSO and Boruta for new onset Depression at 11-12 years of age
Feature Name	ABCD Source File	Description	Linear Coefficient	Remark
abcd_asrs01	abcd_asrs01	Total Problems ASR Syndrome Scale (t-score)	0.34981
abcd_ssphp01	abcd_ssphp01	Total Score (Sum of 6 Factors): sds_p_ss_dims + sds_p_ss_sbd + sds_p_ss_da + sds_p_ss_swtd + sds_p_ss_does + sds_p_ss_shy; Validation: All items must be answered	0.327288
tfmri_saisvcg_bcdk_tvtplh	mrisst02	Mean beta weight for SST incorrect stop versus correct go contrast in APARC ROI lh-transversetemporal	0.229099
smri_t1wcnt_cdk_banksstsrh	abcd_smrip20201	(CortContrast-White - CortContrast-Gray) / ((CortContrast-White plus CortContrast-Gray)/2) of T1 weighted image for APARC ROI rh-Banks of Superior Temporal Sulcus	0.205964
tfmri_saisvcg_bcdk_ihcgelh	mrisst02	Mean beta weight for SST incorrect stop versus correct go contrast in APARC ROI lh-isthmuscingulate	0.168322
smri_t1ww02_cdk_insulalh	abcd_smrip20201	Average T1 intensity of white matter voxels 0.2 mm from the white matter surface for APARC ROI lh-insula	0.165532
smri_t1ww02_cdk_parsobislh	abcd_smrip20201	Average T1 intensity of white matter voxels 0.2 mm from the white matter surface for APARC ROI lh-parsorbitalis	0.158669
smri_t1wcnt_cdk_cdacaterh	abcd_smrip20201	(CortContrast-White - CortContrast-Gray) / ((CortContrast-White plus CortContrast-Gray)/2) of T1 weighted image for APARC ROI rh-caudalanteriorcingulate	0.157928
tfmri_saigvcg_bscs_lavterh	mrisst02	Mean beta weight for SST incorrect go versus correct go contrast in ASEG ROI right-lateral-ventricle	0.149528
dmdtifp1_659	abcd_dmdtifp101	Average fractional anisotropy within parcellation of cortical gray matter associated with cortical ROI right-lateral orbital frontal	0.139203
dibf01	dibf01	Has your child ever received mental health or substance abuse services?/ ¿Su niño(a) ha recibido alguna vez servicios de salud mental o para el abuso de sustancias?	0.117827
abcd_ssphp01	abcd_ssphp01	Disorders of Excessive Somnolence (DOES) SUM: sleepdisturb22_p + sleepdisturb23_p + sleepdisturb24_p + sleepdisturb25_p + sleepdisturb26_p; Validation: All items must be answered	0.0678006
abcd_lt01	abcd_lt01	Site ID at each event	0.0667598
tfmri_sacsvcg_bscs_inflatvtrh	mrisst02	Mean beta weight for SST correct stop versus correct go contrast in ASEG ROI right-inf-lat-vent	0.0649344
abcd_fhxssp01	abcd_fhxssp01	Either parent been to a doctor or counselor due to emotional/mental problem	0.0579644
abcd_ysu02	abcd_ysu02	Have you heard of ____ Taking pills, liquids, or medications to get high in a way that your doctor or parents did not direct you to use them?	0.0568031
tfmri_sacsvis_bcdk_frpelh	mrisst02	Mean beta weight for SST correct stop versus incorrect stop contrast in APARC ROI lh-frontalpole	0.0506316
tfmri_saigvcg_bscs_aalh	mrisst02	Mean beta weight for SST incorrect go versus correct go contrast in ASEG ROI left-accumbens-area	0.048643
smri_t1w_scs_vedcrh	abcd_smrip20201	Average intensity of the normalized T1-weighted image within ASEG ROI Right-VentralDC	0.0395558
tfmri_sacsvcg_bcdk_iftplh	mrisst02	Mean beta weight for SST correct stop versus correct go contrast in APARC ROI lh-inferiortemporal	0.0342362
tfmri_saigvcg_bscs_inflatvtrh	mrisst02	Mean beta weight for SST incorrect go versus correct go contrast in ASEG ROI right-inf-lat-vent	0.0324478
tfmri_sacsvcg_bscs_inflatvtlh	mrisst02	Mean beta weight for SST correct stop versus correct go contrast in ASEG ROI left-inf-lat-vent	0.0284339
pdem02	pdem02	Do you consider yourself Hispanic/Latino/Latina? ¿Se considera usted hispano(a) o latino(a)?	0.0261778
smri_t1ww02_cdk_frpolelh	abcd_smrip20201	Average T1 intensity of white matter voxels 0.2 mm from the white matter surface for APARC ROI lh-frontalpole	0.0234738
fhxp201	fhxp201	10. Has ANY blood relative of your child ever had any other problems with their nerves, or had a nervous breakdown? ¿ALGÚN pariente consanguíneo de su niño(a) ha tenido alguna vez problemas de los nervios o un colapso nervioso?	0.0222072
tfmri_saigvis_bcdk_frperh	mrisst02	Mean beta weight for SST incorrect go versus incorrect stop contrast in APARC ROI rh-frontalpole	0.0150143
smri_t1wcnt_cdk_insularh	abcd_smrip20201	(CortContrast-White - CortContrast-Gray) / ((CortContrast-White plus CortContrast-Gray)/2) of T1 weighted image for APARC ROI rh-insula	0.0145334
abcd_mx01	abcd_mx01	During the past year, has your child been to see a doctor, nurse, nurse practitioner, dentist, or any other health professional like that, OTHER than for regular checkups? /En el último año? / ¿su niño(a) ha visto a un médico, enfermero(a), dentista o algún otro profesional similar de la salud, por algún motivo distinto a sus chequeos periódicos?	0.0131096
dmdtifp1_355	abcd_dmdtifp101	Average fractional anisotropy within parcellation of sub-adjacent white matter associated with cortical ROI left-rostral anterior cingulate	0.0124606
smri_t1ww02_cdk_loccrh	abcd_smrip20201	Average T1 intensity of white matter voxels 0.2 mm from the white matter surface for APARC ROI rh-lateraloccipital	0.0123241
smri_t1w_scs_ccps	abcd_smrip20201	Average intensity of the normalized T1-weighted image within ASEG ROI CC-Posterior	0.011475
abcd_fhxssp01	abcd_fhxssp01	mother been to a doctor or counselor due to emotional/mental problem	0.00370894
dhx01	dhx01	Before knowing of pregnancy. Alcohol? /¿Alcohol?	0.0021543
smri_t1wcnt_cdk_suplrh	abcd_smrip20201	(CortContrast-White - CortContrast-Gray) / ((CortContrast-White plus CortContrast-Gray)/2) of T1 weighted image for APARC ROI rh-superiorparietal	0.000204465
tfmri_saigvis_bcdk_iftprh	mrisst02	Mean beta weight for SST incorrect go versus incorrect stop contrast in APARC ROI rh-inferiortemporal	-0.00132795
tfmri_sacgvf_bcdk_ehinallh	mrisst02	Mean beta weight for SST correct go versus fixation contrast in APARC ROI lh-entorhinal	-0.00174157
abcd_lt01	abcd_lt01	Site ID at each event	-0.00356045
led_school_part_201	led_school_part_201	percent whites in the district (Geo Dist) CCD	-0.0093644
abcd_sscey01	abcd_sscey01	CRPBI - Acceptance Subscale Mean of Report by Secondary Caregiver by youth: (crpbi_caregiver12_y + crpbi_caregiver13_y + crpbi_caregiver14_y + crpbi_caregiver15_y + crpbi_caregiver16_y)/5; Validation: Minimum of four items answered	-0.0197205
dibf01	dibf01	In general, how do you and your child get along? En general?/ ¿cómo se llevan usted y su niño(a)?	-0.0217197
dibf01	dibf01	How long has your child hung out with them?/ ¿Hace cuánto tiempo que su niño(a) comparte con ellos?	-0.0340261
abcd_rhds01	abcd_rhds01	Residential history derived - Census tract CDC SVI (percentile % persons in group quarters) at primary residential address (ACS 2014-2018 5 yr avg)	-0.0341786
dibf01	dibf01	What kind of grades does your child get on average?/ ¿Cuál es el promedio de calificaciones de su niño(a)?	-0.0382808
smri_t1w_scs_aar	abcd_smrip20201	Average intensity of the normalized T1-weighted image within ASEG ROI Right-Accumbens-Area	-0.0432618
tfmri_sacgvf_bscs_aalh	mrisst02	Mean beta weight for SST correct go versus fixation contrast in ASEG ROI left-accumbens-area	-0.0646925
tfmri_sacgvf_bcdk_ehinalrh	mrisst02	Mean beta weight for SST correct go versus fixation contrast in APARC ROI rh-entorhinal	-0.0790375
tfmri_sacsvis_bscs_lavtelh	mrisst02	Mean beta weight for SST correct stop versus incorrect stop contrast in ASEG ROI left-lateral-ventricle	-0.0818746
tfmri_saigvcg_bcdk_cdacgerh	mrisst02	Mean beta weight for SST incorrect go versus correct go contrast in APARC ROI rh-caudalanteriorcingulate	-0.0909695
tfmri_saisvcg_bcdk_pstgrh	mrisst02	Mean beta weight for SST incorrect stop versus correct go contrast in APARC ROI rh-parstriangularis	-0.0964657
tfmri_saisvcg_bcdk_frpelh	mrisst02	Mean beta weight for SST incorrect stop versus correct go contrast in APARC ROI lh-frontalpole	-0.13439
smri_area_cdk_ifpllh	abcd_smrip10201	Cortical area in mm^2 of APARC ROI lh-inferiorparietal	-0.137374
tfmri_saigvcg_bcdk_cdacgelh	mrisst02	Mean beta weight for SST incorrect go versus correct go contrast in APARC ROI lh-caudalanteriorcingulate	-0.150108
smri_t1w_scs_ccmidat	abcd_smrip20201	Average intensity of the normalized T1-weighted image within ASEG ROI CC-Mid-Anterior	-0.166321
abcd_sscep01	abcd_sscep01	Prosocial Behavior Subscale Mean of Parent Report on Youth: (prosocial_q1_p + prosocial_q2_p + prosocial_q3_p)/3; Validation: Minimum of two items answered	-0.192638
tfmri_saasvcg_bcdk_psopelh	mrisst02	Mean beta weight for SST any stop versus correct go contrast in APARC ROI lh-parsopercularis	-0.272299
smri_t1w_scs_bstem	abcd_smrip20201	Average intensity of the normalized T1-weighted image within ASEG ROI Brain-Stem	-0.378338
abcd_asrs01	abcd_asrs01	AD/H Problems ASR DSM-5-Oriented Scale (t-score)	0	Selected by Boruta
abcd_ssphp01	abcd_ssphp01	Disorders of Initiating and Maintaining Sleep (DIMS) SUM: sleepdisturb1_p + sleepdisturb2_p + sleepdisturb3_p + sleepdisturb4_p + sleepdisturb5_p + sleepdisturb10_p + sleepdisturb11_p; Validation: All items must be answered	0	Selected by Boruta
abcd_asrs01	abcd_asrs01	Anxious/Depressed ASR Syndrome Scale (t-score)	0	Selected by Boruta
abcd_asrs01	abcd_asrs01	Thought Problems ASR Syndrome Scale (t-score)	0	Selected by Boruta
abcd_mhp02	abcd_mhp02	Parent General Behavior Inventory SUM: gen_child_behav_1 + gen_child_behav_2 + gen_child_behav_3 + gen_child_behav_4 + gen_child_behav_5 + gen_child_behav_6 + gen_child_behav_7 + gen_child_behav_8 + gen_child_behav_9 + gen_child_behav_10; Validation: All items must be answered	0	Selected by Boruta
abcd_sst02	abcd_sst02	Mean response time for all correct but late "Go" trials	0	Selected by Boruta
abcd_asrs01	abcd_asrs01	Depressive Problems ASR DSM-5-Oriented Scale (t-score)	0	Selected by Boruta
abcd_asrs01	abcd_asrs01	Avoidant Personality Problems ASR DSM-5-Oriented Scale (t-score)	0	Selected by Boruta
abcd_asrs01	abcd_asrs01	Aggressive Behavior ASR Syndrome Scale (t-score)	0	Selected by Boruta
abcd_asrs01	abcd_asrs01	Antisocial Personality Problems ASR DSM-5-Oriented Scale (t-score)	0	Selected by Boruta
abcd_asrs01	abcd_asrs01	Withdrawn ASR Syndrome Scale (t-score)	0	Selected by Boruta
abcd_asrs01	abcd_asrs01	Somatic Complaints ASR Syndrome Scale (t-score)	0	Selected by Boruta
abcd_asrs01	abcd_asrs01	Anxiety Problems ASR DSM-5-Oriented Scale (t-score)	0	Selected by Boruta
abcd_asrs01	abcd_asrs01	Rule-Breaking Behavior ASR Syndrome Scale (t-score)	0	Selected by Boruta
