# Supplementary material for: Predicting the onset of internalizing disorders in early adolescence using deep learning optimized with AI
Source: Front Psychiatry. 2025 Oct 8;16:1487894. doi: 10.3389/fpsyt.2025.1487894 (PMC12547010; doi:10.3389/fpsyt.2025.1487894)
Supplement: Supplementary file 1 [file Supplementaryfile1.zip › Supplementary_Table_S3c.xlsx]

## Sheet: Sheet1
Supplementary Table S3c. Results of Coarse Feature Selection with LASSO and Boruta for new onset Somatic Symptom Disorder at 11-12 years of age
Feature Name	ABCD Source File	Description	Linear Coefficient	Remark
smri_t1wcnt_cdk_linguallh	abcd_smrip20201	(CortContrast-White - CortContrast-Gray) / ((CortContrast-White plus CortContrast-Gray)/2) of T1 weighted image for APARC ROI lh-lingual	0.492175
smri_t1ww02_cf12_parsopclh	abcd_smrip20201	Weighted Average T1 intensity of white matter voxels 0.2 mm from the white matter surface for genetically derived parcellation with 12 clusters-lh-parsopercularis	0.384034
tfmri_ma_asvn_b_cds_ihcgelh	midaparcp203	Beta weight for MID all anticipation of small loss versus neutral contrast in APARC ROI lh-isthmuscingulate	0.345233
tfmri_ma_alvsr_b_cds_frpolerh	midaparcp203	Beta weight for MID all anticipation of large reward versus small reward contrast in APARC ROI rh-frontalpole	0.341099
abcd_ssphp01	abcd_ssphp01	Total Score (Sum of 6 Factors): sds_p_ss_dims + sds_p_ss_sbd + sds_p_ss_da + sds_p_ss_swtd + sds_p_ss_does + sds_p_ss_shy; Validation: All items must be answered	0.335012
abcd_asrs01	abcd_asrs01	Total Problems ASR Syndrome Scale (t-score)	0.306156
smri_t1wcnt_cdk_banksstsrh	abcd_smrip20201	(CortContrast-White - CortContrast-Gray) / ((CortContrast-White plus CortContrast-Gray)/2) of T1 weighted image for APARC ROI rh-Banks of Superior Temporal Sulcus	0.287145
tfmri_ma_alvsl_b_cds_mdtplh	midaparcp203	Beta weight for MID all anticipation of large versus small loss contrast in APARC ROI lh-middletemporal	0.270883
smri_t1w_scs_caudaterh	abcd_smrip20201	Average intensity of the normalized T1-weighted image within ASEG ROI Right-Caudate	0.268582
tfmri_ma_acmvn_b_scs_vndclh	midaparc03	Beta weight for MID all anticipation of small loss versus neutral contrast in ASEG ROI left-ventraldc	0.213951
tfmri_ma_asrvn_b_cds_bkslh	midaparcp203	Beta weight for MID all anticipation of small reward versus neutral contrast in APARC ROI lh-bankssts	0.207274
tfmri_ma_acvn_b_cds_roatcgelh	midaparcp203	Beta weight for MID all anticipation of loss versus neutral contrast in APARC ROI lh-rostralanteriorcingulate	0.191753
tfmri_ma_rpvnfb_b_scs_ivrh	midaparc03	Beta weight for MID all reward positive versus negative feedback contrast in ASEG ROI right-inf-lat-vent	0.185471
tfmri_ma_lpvnfb_b_scs_pdrh	midaparc03	Beta weight for MID all loss positive versus negative feedback contrast in ASEG ROI right-pallidum	0.181621
smri_t1wcnt_cdk_ptcatelh	abcd_smrip20201	(CortContrast-White - CortContrast-Gray) / ((CortContrast-White plus CortContrast-Gray)/2) of T1 weighted image for APARC ROI lh-posteriorcingulate	0.175962
tfmri_ma_lvnfb_b_cds_mdtplh	midaparcp203	Beta weight for MID all loss positive versus negative feedback contrast in APARC ROI lh-middletemporal	0.15781
tfmri_ma_lvnfb_b_cds_iftplh	midaparcp203	Beta weight for MID all loss positive versus negative feedback contrast in APARC ROI lh-inferiortemporal	0.157699
abcd_ssphp01	abcd_ssphp01	Disorders of Excessive Somnolence (DOES) SUM: sleepdisturb22_p + sleepdisturb23_p + sleepdisturb24_p + sleepdisturb25_p + sleepdisturb26_p; Validation: All items must be answered	0.146408
tfmri_ma_aclvn_b_scs_ivlh	midaparc03	Beta weight for MID all anticipation of large loss versus neutral contrast in ASEG ROI left-inf-lat-vent	0.144215
tfmri_nback_all_852	nback_bwroi02	Mean beta weight for nBack positive face versus neutral face contrast in APARC ROI rh-cuneus	0.137892
tfmri_ma_lpvnfb_b_scs_aylh	midaparc03	Beta weight for MID all loss positive versus negative feedback contrast in ASEG ROI left-amygdala	0.133648
tfmri_ma_alvsr_b_cds_frpolelh	midaparcp203	Beta weight for MID all anticipation of large reward versus small reward contrast in APARC ROI lh-frontalpole	0.132702
tfmri_ma_acgml_b_scs_lvticlerh	midaparc03	Beta weight for MID all anticipation of large versus small loss contrast in ASEG ROI right-lateral-ventricle	0.123718
dibf01	dibf01	Has your child ever received mental health or substance abuse services?/ ¿Su niño(a) ha recibido alguna vez servicios de salud mental o para el abuso de sustancias?	0.119813
smri_t1wcnt_cdk_smrh	abcd_smrip20201	(CortContrast-White - CortContrast-Gray) / ((CortContrast-White plus CortContrast-Gray)/2) of T1 weighted image for APARC ROI rh-supramarginal	0.116714
tfmri_ma_alvsl_b_cds_pbalislh	midaparcp203	Beta weight for MID all anticipation of large versus small loss contrast in APARC ROI lh-parsorbitalis	0.110784
tfmri_ma_asvn_b_cds_iftplh	midaparcp203	Beta weight for MID all anticipation of small loss versus neutral contrast in APARC ROI lh-inferiortemporal	0.105089
smri_t1wcnt_cdk_postcnrh	abcd_smrip20201	(CortContrast-White - CortContrast-Gray) / ((CortContrast-White plus CortContrast-Gray)/2) of T1 weighted image for APARC ROI rh-postcentral	0.104122
tfmri_ma_alvsr_b_cds_supalh	midaparcp203	Beta weight for MID all anticipation of large reward versus small reward contrast in APARC ROI lh-superiorparietal	0.100034
smri_t1w_scs_ltventriclerh	abcd_smrip20201	Average intensity of the normalized T1-weighted image within ASEG ROI Right-Lateral-Ventricle	0.0991028
tfmri_ma_acgml_b_scs_4thvl	midaparc03	Beta weight for MID all anticipation of large versus small loss contrast in ASEG ROI 4th-ventricle	0.0945476
tfmri_ma_rpvnfb_b_cds_iftplh	midaparcp203	Beta weight for MID all reward positive versus negative feedback contrast in APARC ROI lh-inferiortemporal	0.0641424
tfmri_ma_alvsr_b_cds_ihcgelh	midaparcp203	Beta weight for MID all anticipation of large reward versus small reward contrast in APARC ROI lh-isthmuscingulate	0.0607141
abcd_asrs01	abcd_asrs01	Externalizing Problems ASR Syndrome Scale (t-score)	0.0605763
abcd_asrs01	abcd_asrs01	Somatic Problems ASR DSM-5-Oriented Scale (t-score)	0.0605149
abcd_mx01	abcd_mx01	has your child been to see a doctor, nurse, nurse practitioner, dentist, or any other health professional like that, OTHER than for regular checkups. What about the rest of his/her life before the past year? / ¿Y durante el resto de su vida antes del último año?	0.0547087
smri_t1w_scs_crbwmatterlh	abcd_smrip20201	Average intensity of the normalized T1-weighted image within ASEG ROI Left-Cerebellum-White-Matter	0.0521043
tfmri_ma_alrvn_b_cds_iftplh	midaparcp203	Beta weight for MID all anticipation of large reward versus neutral contrast in APARC ROI lh-inferiortemporal	0.0469897
abcd_fhxssp01	abcd_fhxssp01	mother been to a doctor or counselor due to emotional/mental problem	0.046171
abcd_fhxssp01	abcd_fhxssp01	father been to a doctor or counselor due to emotional/mental problem	0.0438868
tfmri_ma_lvnfb_b_cds_ffrh	midaparcp203	Beta weight for MID all loss positive versus negative feedback contrast in APARC ROI rh-fusiform	0.0393443
dmdtifp1_673	abcd_dmdtifp101	Average fractional anisotropy within parcellation of cortical gray matter associated with cortical ROI right-rostral anterior cingulate	0.0368285
fhxp102	fhxp102	6. Has ANY blood relative of your child ever suffered from depression, that is, have they felt so low for a period of at least two weeks that they hardly ate or slept or couldn't work or do whatever they usually do? ¿ALGÚN pariente consanguíneo de su niño(a) alguna vez ha sufrido depresión? Es decir, ¿se ha sentido tan decaído por un período de al menos dos semanas en el que apenas comía, dormía …	0.031838
tfmri_ma_acvn_b_cds_loclh	midaparcp203	Beta weight for MID all anticipation of loss versus neutral contrast in APARC ROI lh-lateraloccipital	0.0316362
tfmri_sa_beta_maxtrans	mrisst02	Maximum framewise translation in mm	0.0289585
tfmri_ma_alvcr_b_scs_ayrh	midaparc03	Beta weight for MID all anticipation of large reward versus small reward contrast in ASEG ROI right-amygdala	0.0267648
abcd_ysu02	abcd_ysu02	Have you heard of ____ Taking pills, liquids, or medications to get high in a way that your doctor or parents did not direct you to use them?	0.0205171
tfmri_nback_all_391	nback_bwroi02	Mean beta weight for nBack 2 back condition in APARC ROI rh-parstriangularis	0.0183434
tfmri_ma_asrvn_b_scs_ivlh	midaparc03	Beta weight for MID all anticipation of small reward versus neutral contrast in ASEG ROI left-inf-lat-vent	0.0175777
abcd_mx01	abcd_mx01	During the past year, has your child been to see a doctor, nurse, nurse practitioner, dentist, or any other health professional like that, OTHER than for regular checkups? /En el último año? / ¿su niño(a) ha visto a un médico, enfermero(a), dentista o algún otro profesional similar de la salud, por algún motivo distinto a sus chequeos periódicos?	0.0165328
smri_t1ww02_cdk_locclh	abcd_smrip20201	Average T1 intensity of white matter voxels 0.2 mm from the white matter surface for APARC ROI lh-lateraloccipital	0.0136966
tfmri_ma_rpvnfb_b_cds_frpolelh	midaparcp203	Beta weight for MID all reward positive versus negative feedback contrast in APARC ROI lh-frontalpole	0.0135294
abcd_ehis01	abcd_ehis01	Handedness score rating	0.0135285
abcd_rhds01	abcd_rhds01	Marijuana state law during the same year as the assessment	0.0128209
tfmri_ma_asvn_b_cds_bkslh	midaparcp203	Beta weight for MID all anticipation of small loss versus neutral contrast in APARC ROI lh-bankssts	0.0121725
dibf01	dibf01	In general, how does your child do in school? En general?/ ¿cómo le va a su niño(a) en la escuela?	0.0114186
tfmri_ma_alvsr_b_cds_pbalislh	midaparcp203	Beta weight for MID all anticipation of large reward versus small reward contrast in APARC ROI lh-parsorbitalis	0.0111608
tfmri_ma_alrvn_b_cds_tppolerh	midaparcp203	Beta weight for MID all anticipation of large reward versus neutral contrast in APARC ROI rh-temporalpole	0.0107715
dhx01	dhx01	Before knowing of pregnancy. Alcohol? /¿Alcohol?	0.00926704
tfmri_ma_alrvn_b_cds_tppolelh	midaparcp203	Beta weight for MID all anticipation of large reward versus neutral contrast in APARC ROI lh-temporalpole	0.00217866
tfmri_nback_all_31	nback_bwroi02	Mean beta weight for nBack 2 back condition in ASEG ROI left-cerebral-white-matter	0.00138487
tfmri_ma_asrvn_b_scs_4thvl	midaparc03	Beta weight for MID all anticipation of small reward versus neutral contrast in ASEG ROI 4th-ventricle	0.000364818
smri_t1w_scs_ccps	abcd_smrip20201	Average intensity of the normalized T1-weighted image within ASEG ROI CC-Posterior	-0.00059882
dibf01	dibf01	In general, how do you and your child get along? En general?/ ¿cómo se llevan usted y su niño(a)?	-0.00274219
tfmri_ma_asrvn_b_scs_aalh	midaparc03	Beta weight for MID all anticipation of small reward versus neutral contrast in ASEG ROI left-accumbens-area	-0.00974805
tfmri_ma_asrvn_b_scs_ayrh	midaparc03	Beta weight for MID all anticipation of small reward versus neutral contrast in ASEG ROI right-amygdala	-0.0124967
tfmri_ma_aclvn_b_scs_ayrh	midaparc03	Beta weight for MID all anticipation of large loss versus neutral contrast in ASEG ROI right-amygdala	-0.0127709
abcd_rhds01	abcd_rhds01	Marijuana state law during the same year as the assessment	-0.0137624
tfmri_ma_alrvn_b_cds_ehinalrh	midaparcp203	Beta weight for MID all anticipation of large reward versus neutral contrast in APARC ROI rh-entorhinal	-0.0143751
tfmri_ma_lvnfb_b_cds_frpolelh	midaparcp203	Beta weight for MID all loss positive versus negative feedback contrast in APARC ROI lh-frontalpole	-0.0171122
tfmri_ma_rpvnfb_b_cds_pcerh	midaparcp203	Beta weight for MID all reward positive versus negative feedback contrast in APARC ROI rh-pericalcarine	-0.0175351
tfmri_ma_alvsl_b_cds_phpallh	midaparcp203	Beta weight for MID all anticipation of large versus small loss contrast in APARC ROI lh-parahippocampal	-0.0196451
tfmri_ma_lpvnfb_b_scs_cdrh	midaparc03	Beta weight for MID all loss positive versus negative feedback contrast in ASEG ROI right-caudate	-0.0203968
tfmri_ma_lvnfb_b_cds_locrh	midaparcp203	Beta weight for MID all loss positive versus negative feedback contrast in APARC ROI rh-lateraloccipital	-0.02076
tfmri_ma_asrvn_b_cds_ehinallh	midaparcp203	Beta weight for MID all anticipation of small reward versus neutral contrast in APARC ROI lh-entorhinal	-0.0256809
tfmri_ma_allvn_b_cds_ehinalrh	midaparcp203	Beta weight for MID all anticipation of large loss versus neutral contrast in APARC ROI rh-entorhinal	-0.0339189
tfmri_ma_rpvnfb_b_scs_csf	midaparc03	Beta weight for MID all reward positive versus negative feedback contrast in ASEG ROI csf	-0.0381383
smri_t1w_scs_ccmidat	abcd_smrip20201	Average intensity of the normalized T1-weighted image within ASEG ROI CC-Mid-Anterior	-0.0395425
smri_t1wcnt_cdk_tmpolelh	abcd_smrip20201	(CortContrast-White - CortContrast-Gray) / ((CortContrast-White plus CortContrast-Gray)/2) of T1 weighted image for APARC ROI lh-temporalpole	-0.0443741
tfmri_ma_alvcr_b_scs_pdlh	midaparc03	Beta weight for MID all anticipation of large reward versus small reward contrast in ASEG ROI left-pallidum	-0.0498113
smri_t1w_scs_bstem	abcd_smrip20201	Average intensity of the normalized T1-weighted image within ASEG ROI Brain-Stem	-0.0528953
tfmri_ma_arvn_b_cds_curh	midaparcp203	Beta weight for MID all anticipation of reward versus neutral contrast in APARC ROI rh-cuneus	-0.0586965
smri_t1wcnt_cdk_rracatelh	abcd_smrip20201	(CortContrast-White - CortContrast-Gray) / ((CortContrast-White plus CortContrast-Gray)/2) of T1 weighted image for APARC ROI lh-rostralanteriorcingulate	-0.0657008
tfmri_ma_asrvn_b_cds_romdfrlh	midaparcp203	Beta weight for MID all anticipation of small reward versus neutral contrast in APARC ROI lh-rostralmiddlefrontal	-0.0717809
tfmri_ma_rpvnfb_b_cds_sufrrh	midaparcp203	Beta weight for MID all reward positive versus negative feedback contrast in APARC ROI rh-superiorfrontal	-0.0744148
tfmri_ma_acmvn_b_scs_lvticlelh	midaparc03	Beta weight for MID all anticipation of small loss versus neutral contrast in ASEG ROI left-lateral-ventricle	-0.0748468
smri_t1ww02_cdk_ehinalrh	abcd_smrip20201	Average T1 intensity of white matter voxels 0.2 mm from the white matter surface for APARC ROI rh-entorhinal	-0.0755126
tfmri_ma_arvn_b_cds_mobofrrh	midaparcp203	Beta weight for MID all anticipation of reward versus neutral contrast in APARC ROI rh-medialorbitofrontal	-0.0763237
abcd_sscep01	abcd_sscep01	Prosocial Behavior Subscale Mean of Parent Report on Youth: (prosocial_q1_p + prosocial_q2_p + prosocial_q3_p)/3; Validation: Minimum of two items answered	-0.083986
tfmri_ma_asvn_b_cds_pbalisrh	midaparcp203	Beta weight for MID all anticipation of small loss versus neutral contrast in APARC ROI rh-parsorbitalis	-0.0841136
tfmri_ma_acvn_b_scs_hpusrh	midaparc03	Beta weight for MID all anticipation of loss versus neutral contrast in ASEG ROI right-hippocampus	-0.0978023
tfmri_ma_alvsr_b_cds_bksrh	midaparcp203	Beta weight for MID all anticipation of large reward versus small reward contrast in APARC ROI rh-bankssts	-0.0978662
tfmri_ma_acgml_b_scs_csf	midaparc03	Beta weight for MID all anticipation of large versus small loss contrast in ASEG ROI csf	-0.100197
tfmri_nback_all_234	nback_bwroi02	Mean beta weight for nBack negative face versus neutral face contrast in ASEG ROI right-caudate	-0.106629
tfmri_ma_aclvn_b_scs_pdlh	midaparc03	Beta weight for MID all anticipation of large loss versus neutral contrast in ASEG ROI left-pallidum	-0.113518
tfmri_ma_rpvnfb_b_scs_cwmrh	midaparc03	Beta weight for MID all reward positive versus negative feedback contrast in ASEG ROI right-cerebellum-white-matter	-0.119072
tfmri_ma_asrvn_b_cds_pctlh	midaparcp203	Beta weight for MID all anticipation of small reward versus neutral contrast in APARC ROI lh-paracentral	-0.120202
tfmri_ma_alvsl_b_cds_mobofrlh	midaparcp203	Beta weight for MID all anticipation of large versus small loss contrast in APARC ROI lh-medialorbitofrontal	-0.120786
smri_t1w_scs_inflatventrh	abcd_smrip20201	Average intensity of the normalized T1-weighted image within ASEG ROI Right-Inf-Lat-Vent	-0.147966
tfmri_nback_all_59	nback_bwroi02	Mean beta weight for nBack 2 back condition in ASEG ROI right-accumbens-area	-0.154169
tfmri_ma_rpvnfb_b_scs_lvtlerh	midaparc03	Beta weight for MID all reward positive versus negative feedback contrast in ASEG ROI right-lateral-ventricle	-0.16364
tfmri_ma_asvn_b_cds_mdtprh	midaparcp203	Beta weight for MID all anticipation of small loss versus neutral contrast in APARC ROI rh-middletemporal	-0.176271
tfmri_ma_rpvnfb_b_scs_aarh	midaparc03	Beta weight for MID all reward positive versus negative feedback contrast in ASEG ROI right-accumbens-area	-0.183959
tfmri_ma_asrvn_b_cds_phpalrh	midaparcp203	Beta weight for MID all anticipation of small reward versus neutral contrast in APARC ROI rh-parahippocampal	-0.18786
tfmri_ma_asrvn_b_cds_insularh	midaparcp203	Beta weight for MID all anticipation of small reward versus neutral contrast in APARC ROI rh-insula	-0.244388
smri_t1ww02_cdk_cdacatelh	abcd_smrip20201	Average T1 intensity of white matter voxels 0.2 mm from the white matter surface for APARC ROI lh-caudalanteriorcingulate	-0.266987
smri_t1wcnt_cdk_parstgrislh	abcd_smrip20201	(CortContrast-White - CortContrast-Gray) / ((CortContrast-White plus CortContrast-Gray)/2) of T1 weighted image for APARC ROI lh-parstriangularis	-0.287574
tfmri_ma_alvsl_b_cds_insularh	midaparcp203	Beta weight for MID all anticipation of large versus small loss contrast in APARC ROI rh-insula	-0.345761
smri_t1wcnt_cdk_tmpolerh	abcd_smrip20201	(CortContrast-White - CortContrast-Gray) / ((CortContrast-White plus CortContrast-Gray)/2) of T1 weighted image for APARC ROI rh-temporalpole	-0.431456
tfmri_ma_acvn_b_scs_aylh	midaparc03	Beta weight for MID all anticipation of loss versus neutral contrast in ASEG ROI left-amygdala	-0.470044
abcd_asrs01	abcd_asrs01	Depressive Problems ASR DSM-5-Oriented Scale (t-score)	0	Selected by Boruta
abcd_asrs01	abcd_asrs01	Attention Problems ASR Syndrome Scale (t-score)	0	Selected by Boruta
abcd_ssphp01	abcd_ssphp01	Disorders of Initiating and Maintaining Sleep (DIMS) SUM: sleepdisturb1_p + sleepdisturb2_p + sleepdisturb3_p + sleepdisturb4_p + sleepdisturb5_p + sleepdisturb10_p + sleepdisturb11_p; Validation: All items must be answered	0	Selected by Boruta
abcd_asrs01	abcd_asrs01	Aggressive Behavior ASR Syndrome Scale (t-score)	0	Selected by Boruta
smri_vol_cdk_parstgrisrh	abcd_smrip10201	Cortical volume in mm^3 of APARC ROI rh-parstriangularis	0	Selected by Boruta
abcd_asrs01	abcd_asrs01	Avoidant Personality Problems ASR DSM-5-Oriented Scale (t-score)	0	Selected by Boruta
abcd_fhxssp01	abcd_fhxssp01	Either parent been to a doctor or counselor due to emotional/mental problem	0	Selected by Boruta
abcd_asrs01	abcd_asrs01	Thought Problems ASR Syndrome Scale (t-score)	0	Selected by Boruta
fhxp201	fhxp201	11. Has ANY blood relative of your child ever been to a doctor or a counselor about any emotional or mental problems, or problems with alcohol or drugs? ¿ALGÚN pariente consanguíneo de su niño(a) ha visitado alguna vez a un médico o terapeuta para tratar algún problema emocional o mental o problemas con el alcohol o las drogas?	0	Selected by Boruta
tfmri_ma_asrvn_b_cds_frpolerh	midaparcp203	Beta weight for MID all anticipation of small reward versus neutral contrast in APARC ROI rh-frontalpole	0	Selected by Boruta
abcd_mx01	abcd_mx01	[Agglomerated] Summarized score of child's medical visit due to medical illness	0	Selected by Boruta
abcd_asrs01	abcd_asrs01	Anxiety Problems ASR DSM-5-Oriented Scale (t-score)	0	Selected by Boruta
abcd_asrs01	abcd_asrs01	Hyperactivity-Impulsivity ASR DSM-5-Oriented Scale (t-score)	0	Selected by Boruta
abcd_asrs01	abcd_asrs01	Withdrawn ASR Syndrome Scale (t-score)	0	Selected by Boruta
abcd_ssphp01	abcd_ssphp01	Disorder of Arousal (DA) SUM: sleepdisturb17_p + sleepdisturb20_p + sleepdisturb21_p; Validation: All items must be answered	0	Selected by Boruta
abcd_mhp02	abcd_mhp02	Parent General Behavior Inventory SUM: gen_child_behav_1 + gen_child_behav_2 + gen_child_behav_3 + gen_child_behav_4 + gen_child_behav_5 + gen_child_behav_6 + gen_child_behav_7 + gen_child_behav_8 + gen_child_behav_9 + gen_child_behav_10; Validation: All items must be answered	0	Selected by Boruta
abcd_fhxssp01	abcd_fhxssp01	Either parent with drug use problem	0	Selected by Boruta
abcd_asrs01	abcd_asrs01	Rule-Breaking Behavior ASR Syndrome Scale (t-score)	0	Selected by Boruta
