# Supplementary material for: Predicting the onset of internalizing disorders in early adolescence using deep learning optimized with AI
Source: Front Psychiatry. 2025 Oct 8;16:1487894. doi: 10.3389/fpsyt.2025.1487894 (PMC12547010; doi:10.3389/fpsyt.2025.1487894)
Supplement: Supplementary file 1 [file Supplementaryfile1.zip › Supplementary_Table_S3d.xlsx]

## Sheet: Sheet1
Supplementary Table S3d. Results of Coarse Feature Selection with LASSO and Boruta for Anxiety at 11-12 years of age
Feature Name	ABCD Source File	Description	Linear Coefficient	Remark
abcd_ssphp01	abcd_ssphp01	Total Score (Sum of 6 Factors): sds_p_ss_dims + sds_p_ss_sbd + sds_p_ss_da + sds_p_ss_swtd + sds_p_ss_does + sds_p_ss_shy; Validation: All items must be answered	0.459388
abcd_asrs01	abcd_asrs01	Total Problems ASR Syndrome Scale (t-score)	0.376494
smri_sulc_cf12_obfrrh	abcd_smrip10201	Weighted average depth for genetically derived parcellation with 12 clusters-rh-orbitofrontal	0.199814
rsfmri_c_ngd_fo_ngd_smh	abcd_betnet02	Average correlation between fronto-parietal network and sensorimotor hand network	0.199728
smri_thick_cdk_parstgrisrh	abcd_smrip10201	Cortical thickness in mm of APARC ROI rh-parstriangularis	0.192933
dibf01	dibf01	Has your child ever received mental health or substance abuse services?/ ¿Su niño(a) ha recibido alguna vez servicios de salud mental o para el abuso de sustancias?	0.161737
abcd_mhy02	abcd_mhy02	BIS/BAS: BIS Sum: bisbas1_y + bisbas2_y + bisbas3_y + bisbas4_y + bisbas5_y + bisbas6_y+ bisbas7_y; Validation: All items must be answered	0.15312
smri_sulc_cf12_supllh	abcd_smrip10201	Weighted average depth for genetically derived parcellation with 12 clusters-lh-superiorparietal	0.139746
rsfmri_c_ngd_sa_ngd_sa	abcd_betnet02	Average correlation between salience network and salience network	0.13037
rsfmri_c_ngd_rspltp_ngd_rspltp	abcd_betnet02	Average correlation between retrosplenial temporal network and retrosplenial temporal network	0.119547
smri_sulc_cf4_tmlh	abcd_smrip10201	Weighted average depth for genetically derived parcellation with 4 clusters-lh-temporal	0.110091
smri_vol_scs_inflatventrh	abcd_smrip10201	Volume in mm^3 of ASEG ROI right-inf-lat-vent	0.0978108
smri_vol_scs_ccct	abcd_smrip10201	Volume in mm^3 of ASEG ROI CC-Central	0.0932009
smri_t1wcnt_cdk_mobfrlh	abcd_smrip20201	(CortContrast-White - CortContrast-Gray) / ((CortContrast-White plus CortContrast-Gray)/2) of T1 weighted image for APARC ROI lh-medialorbitofrontal	0.0925034
abcd_fhxssp01	abcd_fhxssp01	mother been to a doctor or counselor due to emotional/mental problem	0.0915539
smri_thick_cdk_periccrh	abcd_smrip10201	Cortical thickness in mm of APARC ROI rh-pericalcarine	0.0847477
dmdtifp1_369	abcd_dmdtifp101	Average fractional anisotropy within parcellation of sub-adjacent white matter associated with cortical ROI right-entorhinal	0.0765676
tfmri_ma_lvnfb_b_cds_iftplh	midaparcp203	Beta weight for MID all loss positive versus negative feedback contrast in APARC ROI lh-inferiortemporal	0.0650876
pdem02	pdem02	What race do you consider the child to be? Please check all that apply. ¿De qué raza considera que es el/la niño(a)? Seleccione 1 o más de estas categorías: (25, Other Race Otra raza)	0.0609388
rsfmri_c_ngd_smh_ngd_vta	abcd_betnet02	Average correlation between sensorimotor hand network and ventral attention network	0.0576645
smri_sulc_cdk_frpolelh	abcd_smrip10201	Cortical sulcal depth in mm of APARC ROI lh-frontalpole	0.055586
abcd_ssphp01	abcd_ssphp01	Disorders of Initiating and Maintaining Sleep (DIMS) SUM: sleepdisturb1_p + sleepdisturb2_p + sleepdisturb3_p + sleepdisturb4_p + sleepdisturb5_p + sleepdisturb10_p + sleepdisturb11_p; Validation: All items must be answered	0.0538626
led_school_part_201	led_school_part_201	% of all Students in District that are ELL (Geo Dist) CCD	0.0537895
pdem02	pdem02	Are you now married, widowed, divorced, separated, never married or living with a partner? ¿Usted actualmente está casado(a), viudo(a), divorciado(a), separado(a), nunca se ha casado(a) o vive con una pareja?	0.0505184
abcd_fhxssp01	abcd_fhxssp01	father been to a doctor or counselor due to emotional/mental problem	0.0471381
abcd_ysu02	abcd_ysu02	Have you heard of ____ Taking pills, liquids, or medications to get high in a way that your doctor or parents did not direct you to use them?	0.0446109
tfmri_ma_lvnfb_b_cds_smgrh	midaparcp203	Beta weight for MID all loss positive versus negative feedback contrast in APARC ROI rh-supramarginal	0.0372192
abcd_mx01	abcd_mx01	has your child been to see a doctor, nurse, nurse practitioner, dentist, or any other health professional like that, OTHER than for regular checkups. What about the rest of his/her life before the past year? / ¿Y durante el resto de su vida antes del último año?	0.0364071
tfmri_ma_lvnfb_b_cds_mdtplh	midaparcp203	Beta weight for MID all loss positive versus negative feedback contrast in APARC ROI lh-middletemporal	0.0360812
fhxp102	fhxp102	6. Has ANY blood relative of your child ever suffered from depression, that is, have they felt so low for a period of at least two weeks that they hardly ate or slept or couldn't work or do whatever they usually do? ¿ALGÚN pariente consanguíneo de su niño(a) alguna vez ha sufrido depresión? Es decir, ¿se ha sentido tan decaído por un período de al menos dos semanas en el que apenas comía, dormía …	0.034094
rsfmri_c_ngd_fo_ngd_smm	abcd_betnet02	Average correlation between fronto-parietal network and sensorimotor mouth network	0.0338057
smri_sulc_cdk_periccrh	abcd_smrip10201	Cortical sulcal depth in mm of APARC ROI rh-pericalcarine	0.0331155
pdem02	pdem02	What race do you consider the child to be? Please check all that apply. ¿De qué raza considera que es el/la niño(a)? Seleccione 1 o más de estas categorías: (10, White Blanca)	0.0300216
rsfmri_c_ngd_ca_ngd_ad	abcd_betnet02	Average correlation between cingulo-parietal network and auditory network	0.0290608
abcd_yksad01	abcd_yksad01	Are you transgender?	0.025669
abcd_asrs01	abcd_asrs01	Avoidant Personality Problems ASR DSM-5-Oriented Scale (t-score)	0.0254176
rsfmri_c_ngd_n_ngd_smh	abcd_betnet02	Average correlation between "none" network and sensorimotor hand network	0.0221835
dhx01	dhx01	For how many months was your child breast fed?	0.0194476
smri_t1wcnt_cdk_frpolerh	abcd_smrip20201	(CortContrast-White - CortContrast-Gray) / ((CortContrast-White plus CortContrast-Gray)/2) of T1 weighted image for APARC ROI rh-frontalpole	0.018872
led_school_part_101	led_school_part_101	proportion limited english proficient (CRDC) (2012; 2014; 2016; 2018 weighted average)	0.0164909
dmdtifp1_392	abcd_dmdtifp101	Average fractional anisotropy within parcellation of sub-adjacent white matter associated with cortical ROI right-superior parietal	0.016352
smri_thick_cdk_trvtmlh	abcd_smrip10201	Cortical thickness in mm of APARC ROI lh-transversetemporal	0.0162129
dibf01	dibf01	In general, how does your child do in school? En general?/ ¿cómo le va a su niño(a) en la escuela?	0.0161341
abcd_rhds01	abcd_rhds01	Census Tract Urban Classification at current address #1	0.0154917
abcd_mrinback02	abcd_mrinback02	The rate of correct responses to 2 back with neutral face lure stimuli during run 1 and run 2	0.0123351
pdem02	pdem02	In general, how important are your child's religious and spiritual beliefs in his/her daily life? ¿En general, cuán importantes son las creencias religiosas y espirituales en la vida diaria de su niño(a)?	0.010041
abcd_ssphp01	abcd_ssphp01	Disorders of Excessive Somnolence (DOES) SUM: sleepdisturb22_p + sleepdisturb23_p + sleepdisturb24_p + sleepdisturb25_p + sleepdisturb26_p; Validation: All items must be answered	0.00978485
smri_vol_cdk_cdmdfrrh	abcd_smrip10201	Cortical volume in mm^3 of APARC ROI rh-caudalmiddlefrontal	0.00955913
dhx01	dhx01	Before knowing of pregnancy. Alcohol? /¿Alcohol?	0.00774653
dibf01	dibf01	Does your child have a best friend?/ ¿Su niño(a) tiene un mejor amigo o amiga?	0.00753505
smri_sulc_cdk_iftmlh	abcd_smrip10201	Cortical sulcal depth in mm of APARC ROI lh-inferiortemporal	0.00199973
rsfmri_c_ngd_vta_ngd_vta	abcd_betnet02	Average correlation between ventral attention network and ventral attention network	0.0011774
fhxp201	fhxp201	11. Has ANY blood relative of your child ever been to a doctor or a counselor about any emotional or mental problems, or problems with alcohol or drugs? ¿ALGÚN pariente consanguíneo de su niño(a) ha visitado alguna vez a un médico o terapeuta para tratar algún problema emocional o mental o problemas con el alcohol o las drogas?	-0.00126154
fhxp102	fhxp102	4. Has ANY blood relative of your child ever had any problems due to alcohol, such as: Marital separation or divorce; Laid off or fired from work; Arrests or DUIs; Alcohol harmed their health; In an alcohol treatment program; Suspended or expelled from school 2 or more times; Isolated self from family, caused arguments or were drunk a lot. ¿Algún pariente consanguíneo de su niño(a) ha tenido algu…	-0.00210504
abcd_rhds01	abcd_rhds01	Child Opportunity Scores, education domain, metro-normed: Metro-normed Child Opportunity Scores (from 1 to 100) for the education domain.	-0.00229113
abcd_sscey01	abcd_sscey01	SRPF School Environment Subscale, Sum: school_2_y + school_3_y + school_4_y + school_5_y + school_6_y + school_7_y; Validation: Minimum of five items answered	-0.00293852
cct01	cct01	Let's pretend a kind person wanted to give you some money. Would you rather have $75 in three days or $115 in 3 months?	-0.0055736
pdem02	pdem02	What is your TOTAL COMBINED FAMILY INCOME for the past 12 months? This should include income (before taxes and deductions) from all sources, wages, rent from properties, social security, disability and/or veteran's benefits, unemployment benefits, workman's compensation, help from relative (include child payments and alimony), and so on. ¿Cuál de estas categorías es la que mejor describe su INGRE…	-0.00661384
abcd_asrs01	abcd_asrs01	Thought Problems ASR Syndrome Scale (t-score)	-0.00704888
dibf01	dibf01	Does your child have a best friend?/ ¿Su niño(a) tiene un mejor amigo o amiga?	-0.00711438
rsfmri_c_ngd_dla_ngd_sa	abcd_betnet02	Average correlation between dorsal attention network and salience network	-0.00854227
pdem02	pdem02	What is the child's current gender identity? ¿Cuál es la identidad de género actual de el/la niño(a)?	-0.0117596
smri_sulc_cdk_mdtmlh	abcd_smrip10201	Cortical sulcal depth in mm of APARC ROI lh-middletemporal	-0.0126048
smri_sulc_cf12_cnrh	abcd_smrip10201	Weighted average depth for genetically derived parcellation with 12 clusters-rh-central	-0.0128908
dibf01	dibf01	How long has your child hung out with them?/ ¿Hace cuánto tiempo que su niño(a) comparte con ellos?	-0.0131944
abcd_stq01	abcd_stq01	[Agglomerated] Summarized score of child's engagement in mature content	-0.0144323
abcd_lt01	abcd_lt01	Site ID at each event	-0.0149846
smri_vol_scs_ltventriclelh	abcd_smrip10201	Volume in mm^3 of ASEG ROI left-lateral-ventricle	-0.0154967
smri_thick_cdk_frpolerh	abcd_smrip10201	Cortical thickness in mm of APARC ROI rh-frontalpole	-0.0165418
rsfmri_c_ngd_smm_ngd_vs	abcd_betnet02	Average correlation between sensorimotor mouth network and visual network	-0.0194529
abcd_nsc01	abcd_nsc01	My neighborhood is safe from crime.	-0.021265
abcd_sscep01	abcd_sscep01	MACVS Family Obligation Subscale, Mean: (mex_american3_p + mex_american8_p + mex_american13_p + mex_american17_p + mex_american22_p)/5; Validation: All items must be answered	-0.0229021
smri_sulc_cdk_lingualrh	abcd_smrip10201	Cortical sulcal depth in mm of APARC ROI rh-lingual	-0.0230052
abcd_mrinback02	abcd_mrinback02	The rate of correct responses to 2 back with negative face target stimuli during run 1 and run 2	-0.0249929
abcd_mhy02	abcd_mhy02	BIS/BAS: BAS Fun Seeking: bisbas17_y + bisbas18_y + bisbas19_y + bisbas20_y; Validation: All items must be answered	-0.0269685
abcd_sscey01	abcd_sscey01	CRPBI - Acceptance Subscale Mean of Report by Secondary Caregiver by youth: (crpbi_caregiver12_y + crpbi_caregiver13_y + crpbi_caregiver14_y + crpbi_caregiver15_y + crpbi_caregiver16_y)/5; Validation: Minimum of four items answered	-0.0289048
rsfmri_c_ngd_dla_ngd_fo	abcd_betnet02	Average correlation between dorsal attention network and fronto-parietal network	-0.0303626
tfmri_mid_all_b_maxtrans	midaparc03	Maximum framewise translation in mm	-0.0312182
abcd_devhxss01	abcd_devhxss01	About how many weeks premature was the child when they were born?	-0.0319657
pdem02	pdem02	What race do you consider the child to be? Please check all that apply. ¿De qué raza considera que es el/la niño(a)? Seleccione 1 o más de estas categorías: (11, Black/African American Negra o afroamericana)	-0.0327082
smri_sulc_cdk_parstgrislh	abcd_smrip10201	Cortical sulcal depth in mm of APARC ROI lh-parstriangularis	-0.033324
rsfmri_c_ngd_fo_ngd_vs	abcd_betnet02	Average correlation between fronto-parietal network and visual network	-0.0342108
pdem02	pdem02	What is your current gender identity? ¿Cuál es su identidad de género actual?	-0.0358029
smri_area_cdk_ifpllh	abcd_smrip10201	Cortical area in mm^2 of APARC ROI lh-inferiorparietal	-0.0427734
rsfmri_c_ngd_ad_ngd_rspltp	abcd_betnet02	Average correlation between auditory network and retrosplenial temporal network	-0.0439534
rsfmri_c_ngd_cgc_ngd_rspltp	abcd_betnet02	Average correlation between cingulo-opercular network and retrosplenial temporal network	-0.0441008
abcd_mhy02	abcd_mhy02	BIS/BAS: BAS Reward Responsiveness: bisbas8_y + bisbas9_y + bisbas10_y + bisbas11_y + bisbas12_y; Validation: All items must be answered	-0.0446909
smri_area_cdk_ptcaterh	abcd_smrip10201	Cortical area in mm^2 of APARC ROI rh-posteriorcingulate	-0.0472094
abcd_mhy02	abcd_mhy02	UPPS-P for Children Short Form (ABCD-version), Sensation Seeking: upps12_y + upps18_y + upps21_y + upps27_y; Validation: Minimum of three items answered	-0.0483925
dhx01	dhx01	Did you/biological mother take prenatal vitamins during the pregnancy? /¿Tomo usted o la madre biológica vitaminas prenatales durante el embarazo?	-0.0499441
rsfmri_c_ngd_cgc_ngd_dla	abcd_betnet02	Average correlation between cingulo-opercular network and dorsal attention network	-0.0510631
rsfmri_c_ngd_fo_ngd_sa	abcd_betnet02	Average correlation between fronto-parietal network and salience network	-0.051151
rsfmri_c_ngd_meanrot	abcd_betnet02	Average framewise rotation in radians	-0.0534045
smri_sulc_cdk_precnlh	abcd_smrip10201	Cortical sulcal depth in mm of APARC ROI lh-precentral	-0.0555278
smri_sulc_cdk_ihcatelh	abcd_smrip10201	Cortical sulcal depth in mm of APARC ROI lh-isthmuscingulate	-0.0591605
dibf01	dibf01	In general, how do you and your child get along? En general?/ ¿cómo se llevan usted y su niño(a)?	-0.0818213
abcd_sscep01	abcd_sscep01	Prosocial Behavior Subscale Mean of Parent Report on Youth: (prosocial_q1_p + prosocial_q2_p + prosocial_q3_p)/3; Validation: Minimum of two items answered	-0.0828803
abcd_rhds01	abcd_rhds01	Residential history derived - Census tract CDC SVI (percentile % population with a disability subcomponent) at primary residential address (ACS 2014-2018 5 yr avg)	-0.0907174
abcd_rhds01	abcd_rhds01	Residential history derived - Census tract CDC SVI (percentile % persons in group quarters) at primary residential address (ACS 2014-2018 5 yr avg)	-0.103968
rsfmri_c_ngd_smm_ngd_smm	abcd_betnet02	Average correlation between sensorimotor mouth network and sensorimotor mouth network	-0.108251
rsfmri_c_ngd_ca_ngd_rspltp	abcd_betnet02	Average correlation between cingulo-parietal network and retrosplenial temporal network	-0.11045
rsfmri_c_ngd_dt_ngd_rspltp	abcd_betnet02	Average correlation between default network and retrosplenial temporal network	-0.110759
rsfmri_c_ngd_ad_ngd_smm	abcd_betnet02	Average correlation between auditory network and sensorimotor mouth network	-0.1159
tfmri_ma_acmvn_b_scs_lvticlelh	midaparc03	Beta weight for MID all anticipation of small loss versus neutral contrast in ASEG ROI left-lateral-ventricle	-0.134761
rsfmri_c_ngd_dla_ngd_n	abcd_betnet02	Average correlation between dorsal attention network and "none" network	-0.172169
tfmri_ma_rpvnfb_b_scs_cwmrh	midaparc03	Beta weight for MID all reward positive versus negative feedback contrast in ASEG ROI right-cerebellum-white-matter	-0.17751
rsfmri_c_ngd_n_ngd_sa	abcd_betnet02	Average correlation between "none" network and salience network	-0.203893
smri_thick_cdk_cdacaterh	abcd_smrip10201	Cortical thickness in mm of APARC ROI rh-caudalanteriorcingulate	-0.228176
abcd_asrs01	abcd_asrs01	Anxious/Depressed ASR Syndrome Scale (t-score)	0	Selected by Boruta
abcd_asrs01	abcd_asrs01	AD/H Problems ASR DSM-5-Oriented Scale (t-score)	0	Selected by Boruta
abcd_mhp02	abcd_mhp02	Parent General Behavior Inventory SUM: gen_child_behav_1 + gen_child_behav_2 + gen_child_behav_3 + gen_child_behav_4 + gen_child_behav_5 + gen_child_behav_6 + gen_child_behav_7 + gen_child_behav_8 + gen_child_behav_9 + gen_child_behav_10; Validation: All items must be answered	0	Selected by Boruta
abcd_asrs01	abcd_asrs01	Anxiety Problems ASR DSM-5-Oriented Scale (t-score)	0	Selected by Boruta
abcd_asrs01	abcd_asrs01	Aggressive Behavior ASR Syndrome Scale (t-score)	0	Selected by Boruta
dmdtifp1_492	abcd_dmdtifp101	Average longitudinal diffusivity within parcellation of sub-adjacent white matter associated with cortical ROI left-pericalcarine	0	Selected by Boruta
abcd_mx01	abcd_mx01	[Agglomerated] Summarized score of child's medical visit due to medical illness	0	Selected by Boruta
abcd_rhds01	abcd_rhds01	Residential history derived - Opportunity Atlas Mean household income rank for children whose parents were at the 25th percentile of the national income distribution. Incomes for children were measured as mean earnings in 2014-2015 when they were between the ages 31-37 at census tract level. The 25th percentile variable is what is termed as ''upward mobility'' by Chetty, et al.	0	Selected by Boruta
dmdtifp1_476	abcd_dmdtifp101	Average longitudinal diffusivity within parcellation of sub-adjacent white matter associated with cortical ROI left-cuneus	0	Selected by Boruta
abcd_ssphp01	abcd_ssphp01	Disorder of Arousal (DA) SUM: sleepdisturb17_p + sleepdisturb20_p + sleepdisturb21_p; Validation: All items must be answered	0	Selected by Boruta
abcd_fhxssp01	abcd_fhxssp01	Either parent been to a doctor or counselor due to emotional/mental problem	0	Selected by Boruta
abcd_sscep01	abcd_sscep01	MACVS Family as Referent Subscale, Mean: (mex_american4_p + mex_american9_p + mex_american18_p + mex_american23_p + mex_american27_p)/5; Validation: All items must be answered	0	Selected by Boruta
abcd_asrs01	abcd_asrs01	Somatic Problems ASR DSM-5-Oriented Scale (t-score)	0	Selected by Boruta
abcd_sscep01	abcd_sscep01	Conflict subscale from the Family Environment Scale Sum of Parent Report Prorated Score (Based on minimum of five items answered)	0	Selected by Boruta
fhxp201	fhxp201	10. Has ANY blood relative of your child ever had any other problems with their nerves, or had a nervous breakdown? ¿ALGÚN pariente consanguíneo de su niño(a) ha tenido alguna vez problemas de los nervios o un colapso nervioso?	0	Selected by Boruta
abcd_ssphp01	abcd_ssphp01	Sleep Hyperhydrosis (SHY) SUM: sleepdisturb9_p + sleepdisturb16_p; Validation: All items must be answered	0	Selected by Boruta
abcd_fhxssp01	abcd_fhxssp01	Either parent with drug use problem	0	Selected by Boruta
abcd_asrs01	abcd_asrs01	Antisocial Personality Problems ASR DSM-5-Oriented Scale (t-score)	0	Selected by Boruta
abcd_asrs01	abcd_asrs01	Rule-Breaking Behavior ASR Syndrome Scale (t-score)	0	Selected by Boruta
abcd_asrs01	abcd_asrs01	Intrusive ASR Syndrome Scale (t-score)	0	Selected by Boruta
dibf01	dibf01	Do you like your child's friends?/ ¿A usted le caen bien los amigos de su niño(a)?	0	Selected by Boruta
abcd_fhxssp01	abcd_fhxssp01	mother depression problem	0	Selected by Boruta
abcd_fhxssp01	abcd_fhxssp01	Either parent with nerves/nervous breakdown problem	0	Selected by Boruta
