# Supplementary material for: Predicting the onset of internalizing disorders in early adolescence using deep learning optimized with AI
Source: Front Psychiatry. 2025 Oct 8;16:1487894. doi: 10.3389/fpsyt.2025.1487894 (PMC12547010; doi:10.3389/fpsyt.2025.1487894)
Supplement: Supplementary file 1 [file Supplementaryfile1.zip › Supplementary_Table_S3e.xlsx]

## Sheet: Sheet1
Supplementary Table S3e. Results of Coarse Feature Selection with LASSO and Boruta for Depression at 11-12 years of age
Feature Name	ABCD Source File	Description	Linear Coefficient	Remark
abcd_asrs01	abcd_asrs01	Total Problems ASR Syndrome Scale (t-score)	0.540531
abcd_ssphp01	abcd_ssphp01	Total Score (Sum of 6 Factors): sds_p_ss_dims + sds_p_ss_sbd + sds_p_ss_da + sds_p_ss_swtd + sds_p_ss_does + sds_p_ss_shy; Validation: All items must be answered	0.223449
abcd_ssphp01	abcd_ssphp01	Disorders of Excessive Somnolence (DOES) SUM: sleepdisturb22_p + sleepdisturb23_p + sleepdisturb24_p + sleepdisturb25_p + sleepdisturb26_p; Validation: All items must be answered	0.160935
dibf01	dibf01	Has your child ever received mental health or substance abuse services?/ ¿Su niño(a) ha recibido alguna vez servicios de salud mental o para el abuso de sustancias?	0.138721
tfmri_sa_beta_meanrot	mrisst02	Average framewise rotation in radians	0.113612
dmdtifp1_673	abcd_dmdtifp101	Average fractional anisotropy within parcellation of cortical gray matter associated with cortical ROI right-rostral anterior cingulate	0.0976059
dmdtifp1_239	abcd_dmdtifp101	Average fractional anisotropy within ASEG ROI right-accumbens-area	0.0456035
abcd_fhxssp01	abcd_fhxssp01	father been to a doctor or counselor due to emotional/mental problem	0.0385336
abcd_ysu02	abcd_ysu02	Have you heard of ____ Taking pills, liquids, or medications to get high in a way that your doctor or parents did not direct you to use them?	0.0335739
pdem02	pdem02	What is your TOTAL COMBINED FAMILY INCOME for the past 12 months? This should include income (before taxes and deductions) from all sources, wages, rent from properties, social security, disability and/or veteran's benefits, unemployment benefits, workman's compensation, help from relative (include child payments and alimony), and so on. ¿Cuál de estas categorías es la que mejor describe su INGRE…	0.0308858
abcd_fhxssp01	abcd_fhxssp01	Either parent been to a doctor or counselor due to emotional/mental problem	0.0300274
abcd_asrs01	abcd_asrs01	Avoidant Personality Problems ASR DSM-5-Oriented Scale (t-score)	0.0296212
tfmri_saisvcg_bcdk_tvtplh	mrisst02	Mean beta weight for SST incorrect stop versus correct go contrast in APARC ROI lh-transversetemporal	0.0292612
pdem02	pdem02	Do you consider the child Hispanic/Latino/Latina? ¿Considera que el/la niño(a) es hispano(a) o latino(a)?	0.0270736
fhxp201	fhxp201	10. Has ANY blood relative of your child ever had any other problems with their nerves, or had a nervous breakdown? ¿ALGÚN pariente consanguíneo de su niño(a) ha tenido alguna vez problemas de los nervios o un colapso nervioso?	0.0268887
abcd_rhds01	abcd_rhds01	Marijuana state law during the same year as the assessment	0.0264193
dibf01	dibf01	In general, how does your child do in school? En general?/ ¿cómo le va a su niño(a) en la escuela?	0.0233852
dhx01	dhx01	Before knowing of pregnancy. Alcohol? /¿Alcohol?	0.0141485
abcd_mx01	abcd_mx01	During the past year, has your child been to see a doctor, nurse, nurse practitioner, dentist, or any other health professional like that, OTHER than for regular checkups? /En el último año? / ¿su niño(a) ha visto a un médico, enfermero(a), dentista o algún otro profesional similar de la salud, por algún motivo distinto a sus chequeos periódicos?	0.00215947
abcd_lt01	abcd_lt01	Site ID at each event	0.00178426
dibf01	dibf01	How long has your child been friends with this best friend?/ ¿Hace cuánto tiempo que su niño(a) es amigo(a) de este mejor amigo o amiga?	-0.000632431
abcd_rhds01	abcd_rhds01	Health and Environment Domain Industrial pollutants in air, water or soil: Average number of Superfund sites within a 2-mile radius, converted to natural log units, transformed to z-scores and multiplied by -1.	-0.00821636
abcd_ysr01	abcd_ysr01	How many friends that are boys do you have?	-0.0110542
dibf01	dibf01	Does your child have a best friend?/ ¿Su niño(a) tiene un mejor amigo o amiga?	-0.0137322
dibf01	dibf01	Do you like your child's friends?/ ¿A usted le caen bien los amigos de su niño(a)?	-0.0145713
abcd_lt01	abcd_lt01	Site ID at each event	-0.0150412
tfmri_ma_asvn_b_cds_iftprh	midaparcp203	Beta weight for MID all anticipation of small loss versus neutral contrast in APARC ROI rh-inferiortemporal	-0.0282787
dibf01	dibf01	How long has your child hung out with them?/ ¿Hace cuánto tiempo que su niño(a) comparte con ellos?	-0.0289519
pdem02	pdem02	What race do you consider the child to be? Please check all that apply. ¿De qué raza considera que es el/la niño(a)? Seleccione 1 o más de estas categorías: (11, Black/African American Negra o afroamericana)	-0.0439297
dibf01	dibf01	In general, how does your child do in school? En general?/ ¿cómo le va a su niño(a) en la escuela?	-0.0461929
abcd_rhds01	abcd_rhds01	Health and Environment Domain Health insurance coverage: Summer days with maximum temperature above 90F, transformed to z-scores and multiplied by -1.	-0.0465482
dibf01	dibf01	In general, how do you and your child get along? En general?/ ¿cómo se llevan usted y su niño(a)?	-0.0466304
abcd_sscey01	abcd_sscey01	CRPBI - Acceptance Subscale Mean of Report by Secondary Caregiver by youth: (crpbi_caregiver12_y + crpbi_caregiver13_y + crpbi_caregiver14_y + crpbi_caregiver15_y + crpbi_caregiver16_y)/5; Validation: Minimum of four items answered	-0.0615298
abcd_rhds01	abcd_rhds01	Residential history derived - Census tract CDC SVI (percentile % persons in group quarters) at primary residential address (ACS 2014-2018 5 yr avg)	-0.0715383
abcd_sscep01	abcd_sscep01	Prosocial Behavior Subscale Mean of Parent Report on Youth: (prosocial_q1_p + prosocial_q2_p + prosocial_q3_p)/3; Validation: Minimum of two items answered	-0.211783
abcd_ssphp01	abcd_ssphp01	Disorders of Initiating and Maintaining Sleep (DIMS) SUM: sleepdisturb1_p + sleepdisturb2_p + sleepdisturb3_p + sleepdisturb4_p + sleepdisturb5_p + sleepdisturb10_p + sleepdisturb11_p; Validation: All items must be answered	0	Selected by Boruta
abcd_asrs01	abcd_asrs01	Inattention ASR DSM-5-Oriented Scale (t-score)	0	Selected by Boruta
abcd_mhp02	abcd_mhp02	Parent General Behavior Inventory SUM: gen_child_behav_1 + gen_child_behav_2 + gen_child_behav_3 + gen_child_behav_4 + gen_child_behav_5 + gen_child_behav_6 + gen_child_behav_7 + gen_child_behav_8 + gen_child_behav_9 + gen_child_behav_10; Validation: All items must be answered	0	Selected by Boruta
abcd_asrs01	abcd_asrs01	Anxious/Depressed ASR Syndrome Scale (t-score)	0	Selected by Boruta
abcd_asrs01	abcd_asrs01	Thought Problems ASR Syndrome Scale (t-score)	0	Selected by Boruta
rsfmri_cor_ngd_au_scs_aarh	mrirscor02	Average correlation between auditory network and ASEG ROI right-accumbens-area	0	Selected by Boruta
dmdtifp1_236	abcd_dmdtifp101	Average fractional anisotropy within ASEG ROI right-pallidum	0	Selected by Boruta
abcd_asrs01	abcd_asrs01	Anxiety Problems ASR DSM-5-Oriented Scale (t-score)	0	Selected by Boruta
abcd_asrs01	abcd_asrs01	Aggressive Behavior ASR Syndrome Scale (t-score)	0	Selected by Boruta
abcd_asrs01	abcd_asrs01	Antisocial Personality Problems ASR DSM-5-Oriented Scale (t-score)	0	Selected by Boruta
dmdtifp1_229	abcd_dmdtifp101	Average fractional anisotropy within ASEG ROI right-lateral-ventricle	0	Selected by Boruta
abcd_asrs01	abcd_asrs01	Hyperactivity-Impulsivity ASR DSM-5-Oriented Scale (t-score)	0	Selected by Boruta
abcd_asrs01	abcd_asrs01	Somatic Complaints ASR Syndrome Scale (t-score)	0	Selected by Boruta
abcd_mx01	abcd_mx01	[Agglomerated] Summarized score of child's medical visit due to medical illness	0	Selected by Boruta
abcd_sscep01	abcd_sscep01	Conflict subscale from the Family Environment Scale Sum of Parent Report Prorated Score (Based on minimum of five items answered)	0	Selected by Boruta
abcd_asrs01	abcd_asrs01	Rule-Breaking Behavior ASR Syndrome Scale (t-score)	0	Selected by Boruta
abcd_fhxssp01	abcd_fhxssp01	Either parent with drug use problem	0	Selected by Boruta
abcd_ssphp01	abcd_ssphp01	Disorder of Arousal (DA) SUM: sleepdisturb17_p + sleepdisturb20_p + sleepdisturb21_p; Validation: All items must be answered	0	Selected by Boruta
abcd_fhxssp01	abcd_fhxssp01	mother depression problem	0	Selected by Boruta
abcd_medhxss01	abcd_medhxss01	How many times did s(he) go to the emergency room before the past year?	0	Selected by Boruta
abcd_asrs01	abcd_asrs01	Intrusive ASR Syndrome Scale (t-score)	0	Selected by Boruta
fhxp102	fhxp102	6. Has ANY blood relative of your child ever suffered from depression, that is, have they felt so low for a period of at least two weeks that they hardly ate or slept or couldn't work or do whatever they usually do? ¿ALGÚN pariente consanguíneo de su niño(a) alguna vez ha sufrido depresión? Es decir, ¿se ha sentido tan decaído por un período de al menos dos semanas en el que apenas comía, dormía …	0	Selected by Boruta
fhxp201	fhxp201	11. Has ANY blood relative of your child ever been to a doctor or a counselor about any emotional or mental problems, or problems with alcohol or drugs? ¿ALGÚN pariente consanguíneo de su niño(a) ha visitado alguna vez a un médico o terapeuta para tratar algún problema emocional o mental o problemas con el alcohol o las drogas?	0	Selected by Boruta
