# Supplementary material for: Predicting the onset of internalizing disorders in early adolescence using deep learning optimized with AI
Source: Front Psychiatry. 2025 Oct 8;16:1487894. doi: 10.3389/fpsyt.2025.1487894 (PMC12547010; doi:10.3389/fpsyt.2025.1487894)
Supplement: Supplementary file 1 [file Supplementaryfile1.zip › Supplementary_Table_S3f.xlsx]

## Sheet: Sheet1
Supplementary Table S3f. Results of Coarse Feature Selection with LASSO and Boruta for Somatic Symptom Disorder at 11-12 years of age
Feature Name	ABCD Source File	Description	Linear Coefficient	Remark
abcd_asrs01	abcd_asrs01	Total Problems ASR Syndrome Scale (t-score)	0.454927
abcd_ssphp01	abcd_ssphp01	Total Score (Sum of 6 Factors): sds_p_ss_dims + sds_p_ss_sbd + sds_p_ss_da + sds_p_ss_swtd + sds_p_ss_does + sds_p_ss_shy; Validation: All items must be answered	0.411172
rsfmri_c_ngd_sa_ngd_sa	abcd_betnet02	Average correlation between salience network and salience network	0.228047
rsfmri_cor_ngd_df_scs_agrh	mrirscor02	Average correlation between default network and ASEG ROI right-amygdala	0.221476
rsfmri_cor_ngd_sa_scs_pllh	mrirscor02	Average correlation between salience network and ASEG ROI left-pallidum	0.211903
rsfmri_cor_ngd_vta_scs_crcxrh	mrirscor02	Average correlation between ventral attention network and ASEG ROI right-cerebellum-cortex	0.207497
rsfmri_c_ngd_smh_ngd_vta	abcd_betnet02	Average correlation between sensorimotor hand network and ventral attention network	0.204299
tfmri_saigvcg_bscs_lavtelh	mrisst02	Mean beta weight for SST incorrect go versus correct go contrast in ASEG ROI left-lateral-ventricle	0.187662
rsfmri_c_ngd_dt_ngd_smh	abcd_betnet02	Average correlation between default network and sensorimotor hand network	0.177395
tfmri_saigvis_bscs_crbcxlh	mrisst02	Mean beta weight for SST incorrect go versus incorrect stop contrast in ASEG ROI left-cerebellum-cortex	0.176876
rsfmri_c_ngd_ad_ngd_ca	abcd_betnet02	Average correlation between auditory network and cingulo-parietal network	0.171897
rsfmri_cor_ngd_smh_scs_vtdclh	mrirscor02	Average correlation between sensorimotor hand network and ASEG ROI left-ventraldc	0.170912
rsfmri_c_ngd_sa_ngd_smm	abcd_betnet02	Average correlation between salience network and sensorimotor mouth network	0.163995
tfmri_saasvcg_bcdk_iftplh	mrisst02	Mean beta weight for SST any stop versus correct go contrast in APARC ROI lh-inferiortemporal	0.162114
rsfmri_cor_ngd_df_scs_cdelh	mrirscor02	Average correlation between default network and ASEG ROI left-caudate	0.160522
smri_t1wcnt_cdk_loccrh	abcd_smrip20201	(CortContrast-White - CortContrast-Gray) / ((CortContrast-White plus CortContrast-Gray)/2) of T1 weighted image for APARC ROI rh-lateraloccipital	0.158194
rsfmri_cor_ngd_au_scs_cdelh	mrirscor02	Average correlation between auditory network and ASEG ROI left-caudate	0.156203
smri_sulc_cf12_obfrrh	abcd_smrip10201	Weighted average depth for genetically derived parcellation with 12 clusters-rh-orbitofrontal	0.152381
rsfmri_c_ngd_rspltp_ngd_smm	abcd_betnet02	Average correlation between retrosplenial temporal network and sensorimotor mouth network	0.151432
rsfmri_cor_ngd_sa_scs_crcxrh	mrirscor02	Average correlation between salience network and ASEG ROI right-cerebellum-cortex	0.130113
rsfmri_c_ngd_sa_ngd_vs	abcd_betnet02	Average correlation between salience network and visual network	0.12396
rsfmri_cor_ngd_vs_scs_thprh	mrirscor02	Average correlation between visual network and ASEG ROI right-thalamus-proper	0.120817
rsfmri_c_ngd_n_ngd_smh	abcd_betnet02	Average correlation between "none" network and sensorimotor hand network	0.120712
rsfmri_cor_ngd_au_scs_bs	mrirscor02	Average correlation between auditory network and ASEG ROI brain-stem	0.115375
dibf01	dibf01	Has your child ever received mental health or substance abuse services?/ ¿Su niño(a) ha recibido alguna vez servicios de salud mental o para el abuso de sustancias?	0.114003
tfmri_sacsvis_bcdk_frpelh	mrisst02	Mean beta weight for SST correct stop versus incorrect stop contrast in APARC ROI lh-frontalpole	0.113735
smri_t1ww02_cdk_sutmlh	abcd_smrip20201	Average T1 intensity of white matter voxels 0.2 mm from the white matter surface for APARC ROI lh-superiortemporal	0.113283
tfmri_saasvcg_bcdk_tvtplh	mrisst02	Mean beta weight for SST any stop versus correct go contrast in APARC ROI lh-transversetemporal	0.106127
rsfmri_cor_ngd_vta_scs_crcxlh	mrirscor02	Average correlation between ventral attention network and ASEG ROI left-cerebellum-cortex	0.105317
rsfmri_cor_ngd_rst_scs_hplh	mrirscor02	Average correlation between retrosplenial temporal network and ASEG ROI left-hippocampus	0.102146
rsfmri_cor_ngd_rst_scs_crcxlh	mrirscor02	Average correlation between retrosplenial temporal network and ASEG ROI left-cerebellum-cortex	0.101025
smri_thick_cdk_lingualrh	abcd_smrip10201	Cortical thickness in mm of APARC ROI rh-lingual	0.0978953
rsfmri_cor_ngd_sa_scs_cdelh	mrirscor02	Average correlation between salience network and ASEG ROI left-caudate	0.0936071
rsfmri_cor_ngd_smm_scs_bs	mrirscor02	Average correlation between sensorimotor mouth network and ASEG ROI brain-stem	0.0929444
tfmri_ma_alvsr_b_cds_frpolerh	midaparcp203	Beta weight for MID all anticipation of large reward versus small reward contrast in APARC ROI rh-frontalpole	0.0861821
tfmri_sa_beta_maxrot	mrisst02	Maximum framewise rotation in radians	0.0846876
tfmri_ma_lvnfb_b_cds_ehinalrh	midaparcp203	Beta weight for MID all loss positive versus negative feedback contrast in APARC ROI rh-entorhinal	0.0755318
tfmri_ma_acgml_b_scs_4thvl	midaparc03	Beta weight for MID all anticipation of large versus small loss contrast in ASEG ROI 4th-ventricle	0.0745748
rsfmri_c_ngd_vta_ngd_dt	abcd_betnet02	Average correlation between ventral attention network and default network	0.0736784
tfmri_sacsvcg_bscs_inflatvtrh	mrisst02	Mean beta weight for SST correct stop versus correct go contrast in ASEG ROI right-inf-lat-vent	0.0734695
rsfmri_cor_ngd_smh_scs_crcxlh	mrirscor02	Average correlation between sensorimotor hand network and ASEG ROI left-cerebellum-cortex	0.0716233
rsfmri_c_ngd_smh_ngd_smh	abcd_betnet02	Average correlation between sensorimotor hand network and sensorimotor hand network	0.0715479
tfmri_ma_asvn_b_cds_roatcgelh	midaparcp203	Beta weight for MID all anticipation of small loss versus neutral contrast in APARC ROI lh-rostralanteriorcingulate	0.0702909
rsfmri_cor_ngd_none_scs_aarh	mrirscor02	Average correlation between "none" network and ASEG ROI right-accumbens-area	0.0685525
abcd_fhxssp01	abcd_fhxssp01	father been to a doctor or counselor due to emotional/mental problem	0.0680303
dmdtifp1_1052	abcd_dmdtifp201	Average longitudinal diffusivity within parcellation of gray matter-white matter contrast associated with cortical ROI left-lingual	0.0677545
dmdtifp1_248	abcd_dmdtifp101	Mean diffusivity within ASEG ROI left-putamen	0.0670143
abcd_ssphp01	abcd_ssphp01	Disorders of Excessive Somnolence (DOES) SUM: sleepdisturb22_p + sleepdisturb23_p + sleepdisturb24_p + sleepdisturb25_p + sleepdisturb26_p; Validation: All items must be answered	0.0566898
rsfmri_cor_ngd_vta_scs_pllh	mrirscor02	Average correlation between ventral attention network and ASEG ROI left-pallidum	0.0542687
rsfmri_cor_ngd_au_scs_pllh	mrirscor02	Average correlation between auditory network and ASEG ROI left-pallidum	0.0539379
rsfmri_cor_ngd_au_scs_thplh	mrirscor02	Average correlation between auditory network and ASEG ROI left-thalamus-proper	0.0524377
fhxp102	fhxp102	6. Has ANY blood relative of your child ever suffered from depression, that is, have they felt so low for a period of at least two weeks that they hardly ate or slept or couldn't work or do whatever they usually do? ¿ALGÚN pariente consanguíneo de su niño(a) alguna vez ha sufrido depresión? Es decir, ¿se ha sentido tan decaído por un período de al menos dos semanas en el que apenas comía, dormía …	0.0514366
tfmri_ma_lpvnfb_b_scs_tprh	midaparc03	Beta weight for MID all loss positive versus negative feedback contrast in ASEG ROI right-thalamus-proper	0.0506032
rsfmri_cor_ngd_smm_scs_crcxlh	mrirscor02	Average correlation between sensorimotor mouth network and ASEG ROI left-cerebellum-cortex	0.0500494
rsfmri_cor_ngd_au_scs_crcxlh	mrirscor02	Average correlation between auditory network and ASEG ROI left-cerebellum-cortex	0.049482
abcd_mx01	abcd_mx01	has your child been to see a doctor, nurse, nurse practitioner, dentist, or any other health professional like that, OTHER than for regular checkups. What about the rest of his/her life before the past year? / ¿Y durante el resto de su vida antes del último año?	0.0469876
rsfmri_cor_ngd_sa_scs_thplh	mrirscor02	Average correlation between salience network and ASEG ROI left-thalamus-proper	0.0465908
tfmri_saigvis_bcdk_tppelh	mrisst02	Mean beta weight for SST incorrect go versus incorrect stop contrast in APARC ROI lh-temporalpole	0.045945
smri_sulc_cdk_mobfrlh	abcd_smrip10201	Cortical sulcal depth in mm of APARC ROI lh-medialorbitofrontal	0.0432749
abcd_ssphp01	abcd_ssphp01	Disorder of Arousal (DA) SUM: sleepdisturb17_p + sleepdisturb20_p + sleepdisturb21_p; Validation: All items must be answered	0.0420725
rsfmri_cor_ngd_none_scs_cderh	mrirscor02	Average correlation between "none" network and ASEG ROI right-caudate	0.0396706
tfmri_sacsvis_bscs_ayrh	mrisst02	Mean beta weight for SST correct stop versus incorrect stop contrast in ASEG ROI right-amygdala	0.0396516
rsfmri_c_ngd_fo_ngd_smh	abcd_betnet02	Average correlation between fronto-parietal network and sensorimotor hand network	0.0384706
abcd_ysu02	abcd_ysu02	Have you heard of ____ Taking pills, liquids, or medications to get high in a way that your doctor or parents did not direct you to use them?	0.038407
pdem02	pdem02	What is your TOTAL COMBINED FAMILY INCOME for the past 12 months? This should include income (before taxes and deductions) from all sources, wages, rent from properties, social security, disability and/or veteran's benefits, unemployment benefits, workman's compensation, help from relative (include child payments and alimony), and so on. ¿Cuál de estas categorías es la que mejor describe su INGRE…	0.0380119
rsfmri_cor_ngd_sa_scs_plrh	mrirscor02	Average correlation between salience network and ASEG ROI right-pallidum	0.0377407
rsfmri_cor_ngd_vta_scs_hprh	mrirscor02	Average correlation between ventral attention network and ASEG ROI right-hippocampus	0.0332777
tfmri_ma_lpvnfb_b_scs_aylh	midaparc03	Beta weight for MID all loss positive versus negative feedback contrast in ASEG ROI left-amygdala	0.0321003
rsfmri_c_ngd_ca_ngd_smh	abcd_betnet02	Average correlation between cingulo-parietal network and sensorimotor hand network	0.0307784
rsfmri_c_ngd_rspltp_ngd_rspltp	abcd_betnet02	Average correlation between retrosplenial temporal network and retrosplenial temporal network	0.0279096
tfmri_ma_asvn_b_cds_ihcgelh	midaparcp203	Beta weight for MID all anticipation of small loss versus neutral contrast in APARC ROI lh-isthmuscingulate	0.0252896
abcd_mx01	abcd_mx01	During the past year, has your child been to see a doctor, nurse, nurse practitioner, dentist, or any other health professional like that, OTHER than for regular checkups? /En el último año? / ¿su niño(a) ha visto a un médico, enfermero(a), dentista o algún otro profesional similar de la salud, por algún motivo distinto a sus chequeos periódicos?	0.0246509
rsfmri_c_ngd_meanrot	abcd_betnet02	Average framewise rotation in radians	0.0238726
abcd_ant01	abcd_ant01	Measured circumference (in inches):	0.0215842
abcd_ehis01	abcd_ehis01	Handedness score rating	0.0202506
rsfmri_cor_ngd_sa_scs_agrh	mrirscor02	Average correlation between salience network and ASEG ROI right-amygdala	0.0196817
rsfmri_c_ngd_smm_ngd_fo	abcd_betnet02	Average correlation between sensorimotor mouth network and fronto-parietal network	0.0195163
dhx01	dhx01	Birth weight pounds	0.0182738
pdem02	pdem02	Are you now married, widowed, divorced, separated, never married or living with a partner? ¿Usted actualmente está casado(a), viudo(a), divorciado(a), separado(a), nunca se ha casado(a) o vive con una pareja?	0.0175176
abcd_rhds01	abcd_rhds01	Marijuana state law during the same year as the assessment	0.0162606
abcd_ysu02	abcd_ysu02	Have you heard of ____ marijuana, weed, pot, blunts, dabs, marijuana drinks or food with marijuana?	0.0131819
rsfmri_cor_ngd_none_scs_hplh	mrirscor02	Average correlation between "none" network and ASEG ROI left-hippocampus	0.0125269
rsfmri_cor_ngd_dsa_scs_crcxrh	mrirscor02	Average correlation between dorsal attention network and ASEG ROI right-cerebellum-cortex	0.0113569
rsfmri_cor_ngd_copa_scs_ptlh	mrirscor02	Average correlation between cingulo-parietal network and ASEG ROI left-putamen	0.0106784
rsfmri_cor_ngd_fopa_scs_aglh	mrirscor02	Average correlation between fronto-parietal network and ASEG ROI left-amygdala	0.0104614
tfmri_saisvcg_bscs_crbwmlh	mrisst02	Mean beta weight for SST incorrect stop versus correct go contrast in ASEG ROI left-cerebellum-white-matter	0.01002
pdem02	pdem02	Do you consider the child Hispanic/Latino/Latina? ¿Considera que el/la niño(a) es hispano(a) o latino(a)?	0.00975755
tfmri_ma_lvnfb_b_cds_ffrh	midaparcp203	Beta weight for MID all loss positive versus negative feedback contrast in APARC ROI rh-fusiform	0.00921925
rsfmri_cor_ngd_df_scs_bs	mrirscor02	Average correlation between default network and ASEG ROI brain-stem	0.00885458
tfmri_ma_lvnfb_b_cds_tppolerh	midaparcp203	Beta weight for MID all loss positive versus negative feedback contrast in APARC ROI rh-temporalpole	0.00204785
rsfmri_c_ngd_fo_ngd_n	abcd_betnet02	Average correlation between fronto-parietal network and "none" network	0.00161031
pdem02	pdem02	Are you now married, widowed, divorced, separated, never married or living with a partner? ¿Usted actualmente está casado(a), viudo(a), divorciado(a), separado(a), nunca se ha casado(a) o vive con una pareja?	0.0012863
abcd_lt01	abcd_lt01	Site ID at each event	0.000244239
tfmri_saigvis_bscs_crbwmrh	mrisst02	Mean beta weight for SST incorrect go versus incorrect stop contrast in ASEG ROI right-cerebellum-white-matter	-0.00266015
tfmri_sacgvf_bcdk_mdtprh	mrisst02	Mean beta weight for SST correct go versus fixation contrast in APARC ROI rh-middletemporal	-0.00292463
smri_area_cdk_ifpllh	abcd_smrip10201	Cortical area in mm^2 of APARC ROI lh-inferiorparietal	-0.00353798
rsfmri_cor_ngd_fopa_scs_ptlh	mrirscor02	Average correlation between fronto-parietal network and ASEG ROI left-putamen	-0.00360378
rsfmri_cor_ngd_copa_scs_vtdclh	mrirscor02	Average correlation between cingulo-parietal network and ASEG ROI left-ventraldc	-0.00510189
rsfmri_cor_ngd_vta_scs_vtdcrh	mrirscor02	Average correlation between ventral attention network and ASEG ROI right-ventraldc	-0.00512598
abcd_rhds01	abcd_rhds01	Child Opportunity Scores, education domain, metro-normed: Metro-normed Child Opportunity Scores (from 1 to 100) for the education domain.	-0.00631659
tfmri_saigvcg_bscs_hpusrh	mrisst02	Mean beta weight for SST incorrect go versus correct go contrast in ASEG ROI right-hippocampus	-0.00654419
rsfmri_c_ngd_dla_ngd_ca	abcd_betnet02	Average correlation between dorsal attention network and cingulo-parietal network	-0.00670102
abcd_fhxssp01	abcd_fhxssp01	Either parent with depression problem	-0.00677358
rsfmri_cor_ngd_df_scs_crcxlh	mrirscor02	Average correlation between default network and ASEG ROI left-cerebellum-cortex	-0.0116334
tfmri_ma_rpvnfb_b_scs_lvtlerh	midaparc03	Beta weight for MID all reward positive versus negative feedback contrast in ASEG ROI right-lateral-ventricle	-0.0119051
pdem02	pdem02	In general, how important are your child's religious and spiritual beliefs in his/her daily life? ¿En general, cuán importantes son las creencias religiosas y espirituales en la vida diaria de su niño(a)?	-0.0149783
abcd_lt01	abcd_lt01	Site ID at each event	-0.0153456
rsfmri_c_ngd_dla_ngd_smm	abcd_betnet02	Average correlation between dorsal attention network and sensorimotor mouth network	-0.0155328
rsfmri_cor_ngd_au_scs_plrh	mrirscor02	Average correlation between auditory network and ASEG ROI right-pallidum	-0.0173288
tfmri_saigvis_bcdk_iftprh	mrisst02	Mean beta weight for SST incorrect go versus incorrect stop contrast in APARC ROI rh-inferiortemporal	-0.0179313
pdem02	pdem02	What race do you consider the child to be? Please check all that apply. ¿De qué raza considera que es el/la niño(a)? Seleccione 1 o más de estas categorías: (11, Black/African American Negra o afroamericana)	-0.019459
rsfmri_c_ngd_n_ngd_ad	abcd_betnet02	Average correlation between "none" network and auditory network	-0.0203687
dibf01	dibf01	Does your child have a best friend?/ ¿Su niño(a) tiene un mejor amigo o amiga?	-0.0217051
rsfmri_cor_ngd_none_scs_cdelh	mrirscor02	Average correlation between "none" network and ASEG ROI left-caudate	-0.0218104
tfmri_saigvcg_bscs_pdrh	mrisst02	Mean beta weight for SST incorrect go versus correct go contrast in ASEG ROI right-pallidum	-0.025144
tfmri_ma_asrvn_b_cds_romdfrlh	midaparcp203	Beta weight for MID all anticipation of small reward versus neutral contrast in APARC ROI lh-rostralmiddlefrontal	-0.025502
abcd_yksad01	abcd_yksad01	Are you gay or bisexual?	-0.0272871
dibf01	dibf01	In general, how does your child do in school? En general?/ ¿cómo le va a su niño(a) en la escuela?	-0.0274555
tfmri_ma_alvsl_b_cds_culh	midaparcp203	Beta weight for MID all anticipation of large versus small loss contrast in APARC ROI lh-cuneus	-0.0280433
abcd_rhds01	abcd_rhds01	Marijuana state law during the same year as the assessment	-0.0282711
rsfmri_cor_ngd_df_scs_plrh	mrirscor02	Average correlation between default network and ASEG ROI right-pallidum	-0.0290585
pdem02	pdem02	What is the child's current gender identity? ¿Cuál es la identidad de género actual de el/la niño(a)?	-0.0300243
smri_t1wcnt_cdk_tmpolerh	abcd_smrip20201	(CortContrast-White - CortContrast-Gray) / ((CortContrast-White plus CortContrast-Gray)/2) of T1 weighted image for APARC ROI rh-temporalpole	-0.0302121
tfmri_ma_asrvn_b_scs_ayrh	midaparc03	Beta weight for MID all anticipation of small reward versus neutral contrast in ASEG ROI right-amygdala	-0.0325814
rsfmri_c_ngd_rspltp_ngd_vta	abcd_betnet02	Average correlation between retrosplenial temporal network and ventral attention network	-0.0336587
tfmri_ma_acvn_b_cds_iftprh	midaparcp203	Beta weight for MID all anticipation of loss versus neutral contrast in APARC ROI rh-inferiortemporal	-0.036439
rsfmri_cor_ngd_dsa_scs_hprh	mrirscor02	Average correlation between dorsal attention network and ASEG ROI right-hippocampus	-0.04031
smri_sulc_cf12_pclh	abcd_smrip10201	Weighted average depth for genetically derived parcellation with 12 clusters-lh-precuneus	-0.0403994
abcd_rhds01	abcd_rhds01	Estimated percentage of homes at risk for lead exposure given lead-based paint in census tract of primary residential address	-0.0407707
rsfmri_cor_ngd_au_scs_agrh	mrirscor02	Average correlation between auditory network and ASEG ROI right-amygdala	-0.0410967
rsfmri_c_ngd_vta_ngd_ad	abcd_betnet02	Average correlation between ventral attention network and auditory network	-0.0412166
rsfmri_cor_ngd_copa_scs_vtdcrh	mrirscor02	Average correlation between cingulo-parietal network and ASEG ROI right-ventraldc	-0.0446492
rsfmri_c_ngd_n_ngd_vta	abcd_betnet02	Average correlation between "none" network and ventral attention network	-0.0447564
abcd_rhds01	abcd_rhds01	Residential history derived - Census tract CDC SVI (percentile % persons in group quarters) at primary residential address (ACS 2014-2018 5 yr avg)	-0.045125
rsfmri_cor_ngd_dsa_scs_hplh	mrirscor02	Average correlation between dorsal attention network and ASEG ROI left-hippocampus	-0.0489461
dhx01	dhx01	Did you/biological mother take prenatal vitamins during the pregnancy? /¿Tomo usted o la madre biológica vitaminas prenatales durante el embarazo?	-0.0513874
smri_thick_cdk_ehinallh	abcd_smrip10201	Cortical thickness in mm of APARC ROI lh-entorhinal	-0.0530636
rsfmri_cor_ngd_rst_scs_thprh	mrirscor02	Average correlation between retrosplenial temporal network and ASEG ROI right-thalamus-proper	-0.0553171
abcd_sscep01	abcd_sscep01	Prosocial Behavior Subscale Mean of Parent Report on Youth: (prosocial_q1_p + prosocial_q2_p + prosocial_q3_p)/3; Validation: Minimum of two items answered	-0.0564071
smri_t1w_scs_ccmidat	abcd_smrip20201	Average intensity of the normalized T1-weighted image within ASEG ROI CC-Mid-Anterior	-0.0570924
rsfmri_cor_ngd_df_scs_thplh	mrirscor02	Average correlation between default network and ASEG ROI left-thalamus-proper	-0.0640299
tfmri_ma_asrvn_b_cds_insularh	midaparcp203	Beta weight for MID all anticipation of small reward versus neutral contrast in APARC ROI rh-insula	-0.0644251
rsfmri_cor_ngd_df_scs_hplh	mrirscor02	Average correlation between default network and ASEG ROI left-hippocampus	-0.0667073
rsfmri_cor_ngd_df_scs_vtdclh	mrirscor02	Average correlation between default network and ASEG ROI left-ventraldc	-0.0693525
rsfmri_c_ngd_n_ngd_sa	abcd_betnet02	Average correlation between "none" network and salience network	-0.07535
pdem02	pdem02	What is your current gender identity? ¿Cuál es su identidad de género actual?	-0.0786484
rsfmri_c_ngd_rspltp_ngd_smh	abcd_betnet02	Average correlation between retrosplenial temporal network and sensorimotor hand network	-0.0789213
smri_vol_cdk_ehinalrh	abcd_smrip10201	Cortical volume in mm^3 of APARC ROI rh-entorhinal	-0.0794285
smri_t1ww02_cdk_ehinallh	abcd_smrip20201	Average T1 intensity of white matter voxels 0.2 mm from the white matter surface for APARC ROI lh-entorhinal	-0.0796382
rsfmri_c_ngd_dla_ngd_rspltp	abcd_betnet02	Average correlation between dorsal attention network and retrosplenial temporal network	-0.0799878
smri_sulc_cdk_rracatelh	abcd_smrip10201	Cortical sulcal depth in mm of APARC ROI lh-rostralanteriorcingulate	-0.0810998
tfmri_sacsvis_bscs_crbwmlh	mrisst02	Mean beta weight for SST correct stop versus incorrect stop contrast in ASEG ROI left-cerebellum-white-matter	-0.0841942
rsfmri_c_ngd_dt_ngd_dt	abcd_betnet02	Average correlation between default network and default network	-0.0885842
tfmri_ma_asvn_b_cds_mdtprh	midaparcp203	Beta weight for MID all anticipation of small loss versus neutral contrast in APARC ROI rh-middletemporal	-0.0950476
rsfmri_c_ngd_dt_ngd_rspltp	abcd_betnet02	Average correlation between default network and retrosplenial temporal network	-0.0978967
rsfmri_c_ngd_vs_ngd_ca	abcd_betnet02	Average correlation between visual network and cingulo-parietal network	-0.0993256
tfmri_ma_rpvnfb_b_scs_cwmrh	midaparc03	Beta weight for MID all reward positive versus negative feedback contrast in ASEG ROI right-cerebellum-white-matter	-0.1001
smri_sulc_cdk_parstgrislh	abcd_smrip10201	Cortical sulcal depth in mm of APARC ROI lh-parstriangularis	-0.1173
tfmri_saasvcg_bcdk_cdmdfrrh	mrisst02	Mean beta weight for SST any stop versus correct go contrast in APARC ROI rh-caudalmiddlefrontal	-0.117375
tfmri_ma_rpvnfb_b_scs_aarh	midaparc03	Beta weight for MID all reward positive versus negative feedback contrast in ASEG ROI right-accumbens-area	-0.127056
tfmri_sacsvis_bcdk_culh	mrisst02	Mean beta weight for SST correct stop versus incorrect stop contrast in APARC ROI lh-cuneus	-0.12839
rsfmri_c_ngd_smm_ngd_smm	abcd_betnet02	Average correlation between sensorimotor mouth network and sensorimotor mouth network	-0.129524
rsfmri_c_ngd_sa_ngd_ad	abcd_betnet02	Average correlation between salience network and auditory network	-0.130964
tfmri_ma_acvn_b_cds_mdtprh	midaparcp203	Beta weight for MID all anticipation of loss versus neutral contrast in APARC ROI rh-middletemporal	-0.133738
rsfmri_c_ngd_fo_ngd_vs	abcd_betnet02	Average correlation between fronto-parietal network and visual network	-0.136595
rsfmri_c_ngd_fo_ngd_sa	abcd_betnet02	Average correlation between fronto-parietal network and salience network	-0.136822
rsfmri_c_ngd_smm_ngd_vta	abcd_betnet02	Average correlation between sensorimotor mouth network and ventral attention network	-0.145903
rsfmri_cor_ngd_none_scs_aglh	mrirscor02	Average correlation between "none" network and ASEG ROI left-amygdala	-0.154125
tfmri_ma_arvn_b_cds_ehinalrh	midaparcp203	Beta weight for MID all anticipation of reward versus neutral contrast in APARC ROI rh-entorhinal	-0.157467
rsfmri_c_ngd_ca_ngd_rspltp	abcd_betnet02	Average correlation between cingulo-parietal network and retrosplenial temporal network	-0.157484
rsfmri_c_ngd_ad_ngd_smm	abcd_betnet02	Average correlation between auditory network and sensorimotor mouth network	-0.16219
tfmri_sacsvis_bscs_lavtelh	mrisst02	Mean beta weight for SST correct stop versus incorrect stop contrast in ASEG ROI left-lateral-ventricle	-0.191217
tfmri_saigvis_bcdk_cdacgerh	mrisst02	Mean beta weight for SST incorrect go versus incorrect stop contrast in APARC ROI rh-caudalanteriorcingulate	-0.242677
rsfmri_c_ngd_cgc_ngd_dla	abcd_betnet02	Average correlation between cingulo-opercular network and dorsal attention network	-0.245146
rsfmri_c_ngd_n_ngd_n	abcd_betnet02	Average correlation between "none" network and "none" network	-0.300538
rsfmri_cor_ngd_cerc_scs_ptrh	mrirscor02	Average correlation between cingulo-opercular network and ASEG ROI right-putamen	-0.307243
rsfmri_c_ngd_ad_ngd_dt	abcd_betnet02	Average correlation between auditory network and default network	-0.316481
rsfmri_c_ngd_cgc_ngd_vs	abcd_betnet02	Average correlation between cingulo-opercular network and visual network	-0.348422
rsfmri_c_ngd_dla_ngd_n	abcd_betnet02	Average correlation between dorsal attention network and "none" network	-0.392511
abcd_asrs01	abcd_asrs01	Anxious/Depressed ASR Syndrome Scale (t-score)	0	Selected by Boruta
abcd_asrs01	abcd_asrs01	Attention Problems ASR Syndrome Scale (t-score)	0	Selected by Boruta
abcd_asrs01	abcd_asrs01	Somatic Complaints ASR Syndrome Scale (t-score)	0	Selected by Boruta
abcd_mhp02	abcd_mhp02	Parent General Behavior Inventory SUM: gen_child_behav_1 + gen_child_behav_2 + gen_child_behav_3 + gen_child_behav_4 + gen_child_behav_5 + gen_child_behav_6 + gen_child_behav_7 + gen_child_behav_8 + gen_child_behav_9 + gen_child_behav_10; Validation: All items must be answered	0	Selected by Boruta
abcd_asrs01	abcd_asrs01	Anxiety Problems ASR DSM-5-Oriented Scale (t-score)	0	Selected by Boruta
abcd_ssphp01	abcd_ssphp01	Sleep-Wake transition Disorders (SWTD) SUM: sleepdisturb6_p + sleepdisturb7_p + sleepdisturb8_p + sleepdisturb12_p + sleepdisturb18_p + sleepdisturb19_p; Validation: All items must be answered	0	Selected by Boruta
abcd_asrs01	abcd_asrs01	Aggressive Behavior ASR Syndrome Scale (t-score)	0	Selected by Boruta
abcd_asrs01	abcd_asrs01	Avoidant Personality Problems ASR DSM-5-Oriented Scale (t-score)	0	Selected by Boruta
abcd_mx01	abcd_mx01	[Agglomerated] Summarized score of child's medical visit due to medical illness	0	Selected by Boruta
abcd_rhds01	abcd_rhds01	Health and Environment Domain: Airborne microparticles	0	Selected by Boruta
abcd_asrs01	abcd_asrs01	Antisocial Personality Problems ASR DSM-5-Oriented Scale (t-score)	0	Selected by Boruta
abcd_rhds01	abcd_rhds01	Residential history derived - Area Deprivation Index: Median home value 1	0	Selected by Boruta
abcd_asrs01	abcd_asrs01	Withdrawn ASR Syndrome Scale (t-score)	0	Selected by Boruta
abcd_asrs01	abcd_asrs01	Thought Problems ASR Syndrome Scale (t-score)	0	Selected by Boruta
abcd_fhxssp01	abcd_fhxssp01	Either parent been to a doctor or counselor due to emotional/mental problem	0	Selected by Boruta
fhxp201	fhxp201	11. Has ANY blood relative of your child ever been to a doctor or a counselor about any emotional or mental problems, or problems with alcohol or drugs? ¿ALGÚN pariente consanguíneo de su niño(a) ha visitado alguna vez a un médico o terapeuta para tratar algún problema emocional o mental o problemas con el alcohol o las drogas?	0	Selected by Boruta
abcd_sscep01	abcd_sscep01	Conflict subscale from the Family Environment Scale Sum of Parent Report Prorated Score (Based on minimum of five items answered)	0	Selected by Boruta
abcd_asrs01	abcd_asrs01	Hyperactivity-Impulsivity ASR DSM-5-Oriented Scale (t-score)	0	Selected by Boruta
abcd_mx01	abcd_mx01	[Agglomerated] Summarized score of child's medical visit due to physical trauma	0	Selected by Boruta
dibf01	dibf01	In general, how do you and your child get along? En general?/ ¿cómo se llevan usted y su niño(a)?	0	Selected by Boruta
abcd_asrs01	abcd_asrs01	Intrusive ASR Syndrome Scale (t-score)	0	Selected by Boruta
abcd_asrs01	abcd_asrs01	Rule-Breaking Behavior ASR Syndrome Scale (t-score)	0	Selected by Boruta
abcd_ssphp01	abcd_ssphp01	Sleep Hyperhydrosis (SHY) SUM: sleepdisturb9_p + sleepdisturb16_p; Validation: All items must be answered	0	Selected by Boruta
abcd_fhxssp01	abcd_fhxssp01	Either parent with drug use problem	0	Selected by Boruta
abcd_fhxssp01	abcd_fhxssp01	mother depression problem	0	Selected by Boruta
abcd_ssphp01	abcd_ssphp01	Sleep Breathing disorders (SBD): SUM sleepdisturb13_p + sleepdisturb14_p + sleepdisturb15_p; Validation: All items must be answered	0	Selected by Boruta
abcd_fhxssp01	abcd_fhxssp01	father depression problem	0	Selected by Boruta
fhxp201	fhxp201	10. Has ANY blood relative of your child ever had any other problems with their nerves, or had a nervous breakdown? ¿ALGÚN pariente consanguíneo de su niño(a) ha tenido alguna vez problemas de los nervios o un colapso nervioso?	0	Selected by Boruta
