# Supplementary material for: Predicting the onset of internalizing disorders in early adolescence using deep learning optimized with AI
Source: Front Psychiatry. 2025 Oct 8;16:1487894. doi: 10.3389/fpsyt.2025.1487894 (PMC12547010; doi:10.3389/fpsyt.2025.1487894)
Supplement: Supplementary file 1 [file Supplementaryfile1.zip › Supplementary_Table_S3g.xlsx]

## Sheet: Sheet1
Supplementary Table S3g. Results of Coarse Feature Selection with LASSO and Boruta for Anxiety at 9-10 years of age
Feature Name	ABCD Source File	Description	Linear Coefficient	Remark
abcd_asrs01	abcd_asrs01	Total Problems ASR Syndrome Scale (t-score)	0.654987
rsfmri_c_ngd_sa_ngd_sa	abcd_betnet02	Average correlation between salience network and salience network	0.254183
tfmri_nback_all_552	nback_bwroi02	Mean beta weight for nBack 2 back versus 0 back contrast in APARC ROI lh-lateraloccipital	0.242785
abcd_ssphp01	abcd_ssphp01	Total Score (Sum of 6 Factors): sds_p_ss_dims + sds_p_ss_sbd + sds_p_ss_da + sds_p_ss_swtd + sds_p_ss_does + sds_p_ss_shy; Validation: All items must be answered	0.242093
rsfmri_cor_ngd_vta_scs_hprh	mrirscor02	Average correlation between ventral attention network and ASEG ROI right-hippocampus	0.192822
tfmri_nback_all_371	nback_bwroi02	Mean beta weight for nBack 2 back condition in APARC ROI lh-transversetemporal	0.17537
rsfmri_cor_ngd_vta_scs_pllh	mrirscor02	Average correlation between ventral attention network and ASEG ROI left-pallidum	0.156323
tfmri_nback_all_58	nback_bwroi02	Mean beta weight for nBack 2 back condition in ASEG ROI right-amygdala	0.148636
dibf01	dibf01	Has your child ever received mental health or substance abuse services?/ ¿Su niño(a) ha recibido alguna vez servicios de salud mental o para el abuso de sustancias?	0.137531
tfmri_nback_all_323	nback_bwroi02	Mean beta weight for nBack 0 back condition in APARC ROI rh-parstriangularis	0.13117
rsfmri_cor_ngd_cerc_scs_ptlh	mrirscor02	Average correlation between cingulo-opercular network and ASEG ROI left-putamen	0.116932
tfmri_nback_all_405	nback_bwroi02	Mean beta weight for nBack 2 back condition in APARC ROI rh-transversetemporal	0.112848
rsfmri_c_ngd_ca_ngd_smh	abcd_betnet02	Average correlation between cingulo-parietal network and sensorimotor hand network	0.105783
tfmri_sa_beta_maxrot	mrisst02	Maximum framewise rotation in radians	0.0995766
tfmri_ma_allvn_b_cds_bkslh	midaparcp203	Beta weight for MID all anticipation of large loss versus neutral contrast in APARC ROI lh-bankssts	0.0920522
tfmri_nback_all_648	nback_bwroi02	Mean beta weight for nBack face versus place contrast in APARC ROI rh-cuneus	0.0900739
rsfmri_cor_ngd_fopa_scs_crcxlh	mrirscor02	Average correlation between fronto-parietal network and ASEG ROI left-cerebellum-cortex	0.0877922
abcd_mhy02	abcd_mhy02	BIS/BAS: BIS Sum: bisbas1_y + bisbas2_y + bisbas3_y + bisbas4_y + bisbas5_y + bisbas6_y+ bisbas7_y; Validation: All items must be answered	0.0857269
abcd_ssphp01	abcd_ssphp01	Disorders of Initiating and Maintaining Sleep (DIMS) SUM: sleepdisturb1_p + sleepdisturb2_p + sleepdisturb3_p + sleepdisturb4_p + sleepdisturb5_p + sleepdisturb10_p + sleepdisturb11_p; Validation: All items must be answered	0.0851423
rsfmri_cor_ngd_none_scs_vtdclh	mrirscor02	Average correlation between "none" network and ASEG ROI left-ventraldc	0.0807393
rsfmri_cor_ngd_smh_scs_ptrh	mrirscor02	Average correlation between sensorimotor hand network and ASEG ROI right-putamen	0.0804238
dmdtifp1_369	abcd_dmdtifp101	Average fractional anisotropy within parcellation of sub-adjacent white matter associated with cortical ROI right-entorhinal	0.077374
fhxp102	fhxp102	6. Has ANY blood relative of your child ever suffered from depression, that is, have they felt so low for a period of at least two weeks that they hardly ate or slept or couldn't work or do whatever they usually do? ¿ALGÚN pariente consanguíneo de su niño(a) alguna vez ha sufrido depresión? Es decir, ¿se ha sentido tan decaído por un período de al menos dos semanas en el que apenas comía, dormía …	0.0750544
rsfmri_cor_ngd_fopa_scs_pllh	mrirscor02	Average correlation between fronto-parietal network and ASEG ROI left-pallidum	0.0729175
tfmri_ma_allvn_b_cds_ppclh	midaparcp203	Beta weight for MID all anticipation of large loss versus neutral contrast in APARC ROI lh-parsopercularis	0.0717726
tfmri_ma_alvsl_b_cds_romdfrlh	midaparcp203	Beta weight for MID all anticipation of large versus small loss contrast in APARC ROI lh-rostralmiddlefrontal	0.0660302
rsfmri_cor_ngd_vta_scs_ptlh	mrirscor02	Average correlation between ventral attention network and ASEG ROI left-putamen	0.0652078
tfmri_mid_all_b_meanrot	midaparc03	Average framewise rotation in radians	0.0635933
rsfmri_cor_ngd_dsa_scs_hplh	mrirscor02	Average correlation between dorsal attention network and ASEG ROI left-hippocampus	0.0554901
rsfmri_cor_ngd_copa_scs_agrh	mrirscor02	Average correlation between cingulo-parietal network and ASEG ROI right-amygdala	0.0553203
tfmri_nback_all_beta_meanrot	nback_bwroi02	Average framewise rotation in radians	0.0551197
tfmri_sacsvcg_bcdk_iftplh	mrisst02	Mean beta weight for SST correct stop versus correct go contrast in APARC ROI lh-inferiortemporal	0.0545467
rsfmri_c_ngd_dt_ngd_smh	abcd_betnet02	Average correlation between default network and sensorimotor hand network	0.0524025
dibf01	dibf01	In general, how does your child do in school? En general?/ ¿cómo le va a su niño(a) en la escuela?	0.0503231
tfmri_ma_acgml_b_scs_cbwmrh	midaparc03	Beta weight for MID all anticipation of large versus small loss contrast in ASEG ROI right-cerebral-white-matter	0.0408508
dmdtifp1_396	abcd_dmdtifp101	Average fractional anisotropy within parcellation of sub-adjacent white matter associated with cortical ROI right-temporal pole	0.0408187
abcd_mx01	abcd_mx01	During the past year, has your child been to see a doctor, nurse, nurse practitioner, dentist, or any other health professional like that, OTHER than for regular checkups? /En el último año? / ¿su niño(a) ha visto a un médico, enfermero(a), dentista o algún otro profesional similar de la salud, por algún motivo distinto a sus chequeos periódicos?	0.0390443
tfmri_ma_acgml_b_scs_hpusrh	midaparc03	Beta weight for MID all anticipation of large versus small loss contrast in ASEG ROI right-hippocampus	0.0354585
rsfmri_cor_ngd_rst_scs_crcxlh	mrirscor02	Average correlation between retrosplenial temporal network and ASEG ROI left-cerebellum-cortex	0.0352941
tfmri_nback_all_652	nback_bwroi02	Mean beta weight for nBack face versus place contrast in APARC ROI rh-inferiortemporal	0.0346637
tfmri_ma_alvsl_b_cds_tvtplh	midaparcp203	Beta weight for MID all anticipation of large versus small loss contrast in APARC ROI lh-transversetemporal	0.0340094
dmdtifp1_620	abcd_dmdtifp101	Average fractional anisotropy within parcellation of cortical gray matter associated with cortical ROI left-fusiform	0.0328658
tfmri_ma_asvn_b_cds_pcelh	midaparcp203	Beta weight for MID all anticipation of small loss versus neutral contrast in APARC ROI lh-pericalcarine	0.0301142
abcd_asrs01	abcd_asrs01	Anxiety Problems ASR DSM-5-Oriented Scale (t-score)	0.0291962
tfmri_nback_all_27	nback_bwroi02	Mean beta weight for nBack 0 back condition in ASEG ROI right-hippocampus	0.0274025
abcd_fhxssp01	abcd_fhxssp01	father been to a doctor or counselor due to emotional/mental problem	0.0267179
tfmri_nback_all_6	nback_bwroi02	Mean beta weight for nBack 0 back condition in ASEG ROI left-thalamus-proper	0.0241606
dhx01	dhx01	Has your child ever wet the bed at night?/ ¿Alguna vez su niño(a) se ha orinado en la cama por la noche?	0.0231777
rsfmri_c_ngd_cgc_ngd_vta	abcd_betnet02	Average correlation between cingulo-opercular network and ventral attention network	0.0231175
pdem02	pdem02	In general, how important are your child's religious and spiritual beliefs in his/her daily life? ¿En general, cuán importantes son las creencias religiosas y espirituales en la vida diaria de su niño(a)?	0.0222515
tfmri_nback_all_377	nback_bwroi02	Mean beta weight for nBack 2 back condition in APARC ROI rh-entorhinal	0.0222246
cct01	cct01	Let's pretend a kind person wanted to give you some money. Would you rather have $75 in three days or $115 in 3 months?	0.0207921
dmdtifp1_674	abcd_dmdtifp101	Average fractional anisotropy within parcellation of cortical gray matter associated with cortical ROI right-rostral middle frontal	0.0206717
pdem02	pdem02	Was anyone in your child's family born outside of the United States? By your child's family, I mean you, your child's father (or mother if talking to father) or your child's maternal or paternal grandparents. ¿Hubo alguien en la familia de su niño(a) que nació fuera de los Estados Unidos? Por la familia de su niño(a), me refiero a usted, al padre de su niño(a) (o madre si habla con su padre) o lo…	0.0200645
rsfmri_cor_ngd_au_scs_cderh	mrirscor02	Average correlation between auditory network and ASEG ROI right-caudate	0.0200031
abcd_yksad01	abcd_yksad01	Are you transgender?	0.0185402
tfmri_saisvcg_bcdk_culh	mrisst02	Mean beta weight for SST incorrect stop versus correct go contrast in APARC ROI lh-cuneus	0.017979
abcd_ssphp01	abcd_ssphp01	Disorder of Arousal (DA) SUM: sleepdisturb17_p + sleepdisturb20_p + sleepdisturb21_p; Validation: All items must be answered	0.0162799
dhx01	dhx01	For how many months was your child breast fed?	0.015271
tfmri_nback_all_28	nback_bwroi02	Mean beta weight for nBack 0 back condition in ASEG ROI right-amygdala	0.0137411
abcd_sscep01	abcd_sscep01	VIA American "Mainstream" Culture Subscale, Mean: (vancouver_q3_p + vancouver_q7_p + vancouver_q5_p + vancouver_q9_p + vancouver_q11_p + vancouver_q13_p + vancouver_q15_p + vancouver_q17_p)/8; Validation: All items must be answered	0.0121649
fhxp201	fhxp201	10. Has ANY blood relative of your child ever had any other problems with their nerves, or had a nervous breakdown? ¿ALGÚN pariente consanguíneo de su niño(a) ha tenido alguna vez problemas de los nervios o un colapso nervioso?	0.00975674
tfmri_nback_all_214	nback_bwroi02	Mean beta weight for nBack negative face versus neutral face contrast in ASEG ROI left-cerebellum-white-matter	0.00885188
abcd_nsc01	abcd_nsc01	My neighborhood is safe from crime.	0.00857733
tfmri_ma_alvsl_b_cds_bksrh	midaparcp203	Beta weight for MID all anticipation of large versus small loss contrast in APARC ROI rh-bankssts	0.00820198
dibf01	dibf01	Does your child have a best friend?/ ¿Su niño(a) tiene un mejor amigo o amiga?	0.00775365
abcd_mx01	abcd_mx01	has your child been to see a doctor, nurse, nurse practitioner, dentist, or any other health professional like that, OTHER than for regular checkups. What about the rest of his/her life before the past year? / ¿Y durante el resto de su vida antes del último año?	0.00713957
rsfmri_cor_ngd_fopa_scs_plrh	mrirscor02	Average correlation between fronto-parietal network and ASEG ROI right-pallidum	0.0067313
rsfmri_cor_ngd_fopa_scs_bs	mrirscor02	Average correlation between fronto-parietal network and ASEG ROI brain-stem	0.00667413
tfmri_ma_alvsl_b_cds_ppcrh	midaparcp203	Beta weight for MID all anticipation of large versus small loss contrast in APARC ROI rh-parsopercularis	0.00656253
led_school_part_201	led_school_part_201	city/urban locale (Geo Dist) CCD	0.00572199
dibf01	dibf01	Does your child have a regular group of kids he or she hangs out with at school or in your neighborhood?/ ¿Su niño(a) tiene un grupo de niños con quienes comparte habitualmente en la escuela o en su vecindario?	0.00534958
abcd_rhds01	abcd_rhds01	Commute duration: Percentage workers commuting more than one hour one way, transformed to z-scores and multiplied by -1.	0.00463843
rsfmri_cor_ngd_df_scs_agrh	mrirscor02	Average correlation between default network and ASEG ROI right-amygdala	0.00417802
tfmri_nback_all_244	nback_bwroi02	Mean beta weight for nBack positive face versus neutral face contrast in ASEG ROI left-cerebellum-white-matter	0.0027463
rsfmri_c_ngd_smh_ngd_vta	abcd_betnet02	Average correlation between sensorimotor hand network and ventral attention network	0.00233108
rsfmri_cor_ngd_copa_scs_thprh	mrirscor02	Average correlation between cingulo-parietal network and ASEG ROI right-thalamus-proper	0.00231768
abcd_mx01	abcd_mx01	Has he/she ever been in the hospital overnight or longer? / ¿Él/ella ha pasado una noche o más en el hospital?	0.00156609
abcd_rhds01	abcd_rhds01	Child Opportunity Levels, health and environment domain, metro-normed: Metro-normed Child Opportunity Levels (from ''very low'' to ''very high'') for the health and environment domain.	-0.0012628
dhx01	dhx01	Before knowing of pregnancy. Tobacco? /¿Tabaco?	-0.0059776
fhxp102	fhxp102	4. Has ANY blood relative of your child ever had any problems due to alcohol, such as: Marital separation or divorce; Laid off or fired from work; Arrests or DUIs; Alcohol harmed their health; In an alcohol treatment program; Suspended or expelled from school 2 or more times; Isolated self from family, caused arguments or were drunk a lot. ¿Algún pariente consanguíneo de su niño(a) ha tenido algu…	-0.00624413
led_school_part_201	led_school_part_201	rural locale (Geo Dist) CCD	-0.00720829
tfmri_sacsvis_bscs_lavtelh	mrisst02	Mean beta weight for SST correct stop versus incorrect stop contrast in ASEG ROI left-lateral-ventricle	-0.00815824
rsfmri_c_ngd_smm_ngd_smm	abcd_betnet02	Average correlation between sensorimotor mouth network and sensorimotor mouth network	-0.00825124
tfmri_nback_all_485	nback_bwroi02	Mean beta weight for nBack emotion condition in APARC ROI lh-lateralorbitofrontal	-0.00891776
tfmri_sacsvis_bcdk_tvtprh	mrisst02	Mean beta weight for SST correct stop versus incorrect stop contrast in APARC ROI rh-transversetemporal	-0.0103833
dhx01	dhx01	Was your child born by Caesarian section?	-0.0126803
tfmri_nback_all_694	nback_bwroi02	Mean beta weight for nBack emotion versus neutral face contrast in APARC ROI lh-paracentral	-0.0177943
abcd_sscep01	abcd_sscep01	MACVS Family as Referent Subscale, Mean: (mex_american4_p + mex_american9_p + mex_american18_p + mex_american23_p + mex_american27_p)/5; Validation: All items must be answered	-0.018075
tfmri_nback_all_641	nback_bwroi02	Mean beta weight for nBack face versus place contrast in APARC ROI lh-frontalpole	-0.0181578
abcd_sscey01	abcd_sscey01	SRPF School Involvement Subscale, Sum: school_8_y + school_9_y + school_10_y + school_12_y; Validation: Minimum of three items answered	-0.0215334
dibf01	dibf01	Does your child have a regular group of kids he or she hangs out with at school or in your neighborhood?/ ¿Su niño(a) tiene un grupo de niños con quienes comparte habitualmente en la escuela o en su vecindario?	-0.0269595
tfmri_saigvcg_bcdk_tpperh	mrisst02	Mean beta weight for SST incorrect go versus correct go contrast in APARC ROI rh-temporalpole	-0.0272306
tfmri_nback_all_801	nback_bwroi02	Mean beta weight for nBack negative face versus neutral face contrast in APARC ROI rh-postcentral	-0.0276554
tfmri_nback_all_448	nback_bwroi02	Mean beta weight for nBack place condition in APARC ROI rh-inferiortemporal	-0.0283297
dibf01	dibf01	In the past year or past several months, has there been a drop in your/your child's grades?/ ¿Las calificaciones de su niño(a) han bajado en el último año o en los últimos meses?	-0.0294752
abcd_asrs01	abcd_asrs01	Rule-Breaking Behavior ASR Syndrome Scale (t-score)	-0.0324078
tfmri_ma_asvn_b_cds_mdtprh	midaparcp203	Beta weight for MID all anticipation of small loss versus neutral contrast in APARC ROI rh-middletemporal	-0.0349891
dibf01	dibf01	In general, how does your child do in school? En general?/ ¿cómo le va a su niño(a) en la escuela?	-0.0405529
pdem02	pdem02	What sex was the child assigned at birth, on the original birth certificate? ¿Qué sexo se le asignó al/la niño(a) cuando nació, en su acta de nacimiento original?	-0.0423355
pdem02	pdem02	What race do you consider the child to be? Please check all that apply. ¿De qué raza considera que es el/la niño(a)? Seleccione 1 o más de estas categorías: (11, Black/African American Negra o afroamericana)	-0.0423698
tfmri_ma_rpvnfb_b_cds_phpalrh	midaparcp203	Beta weight for MID all reward positive versus negative feedback contrast in APARC ROI rh-parahippocampal	-0.0425809
tfmri_nback_all_742	nback_bwroi02	Mean beta weight for nBack emotion versus neutral face contrast in APARC ROI rh-supramarginal	-0.0427759
tfmri_nback_all_442	nback_bwroi02	Mean beta weight for nBack place condition in APARC ROI rh-caudalanteriorcingulate	-0.0446354
tfmri_ma_asrvn_b_cds_mobofrlh	midaparcp203	Beta weight for MID all anticipation of small reward versus neutral contrast in APARC ROI lh-medialorbitofrontal	-0.0516584
tfmri_sacsvcg_bscs_crbcxlh	mrisst02	Mean beta weight for SST correct stop versus correct go contrast in ASEG ROI left-cerebellum-cortex	-0.0565487
tfmri_saigvis_bcdk_lglh	mrisst02	Mean beta weight for SST incorrect go versus incorrect stop contrast in APARC ROI lh-lingual	-0.0573603
abcd_sscep01	abcd_sscep01	MACVS Independence & Self-Reliance Subscale, Mean: (mex_american5_p + mex_american10_p + mex_american14_p + mex_american19_p + mex_american24_p)/5; Validation: All items must be answered	-0.0593727
fhxp201	fhxp201	12. Has ANY blood relative of your child ever been hospitalized because of emotional or mental problems, or drug or alcohol problems? ¿ALGÚN pariente consanguíneo de su niño(a) ha estado hospitalizado alguna vez por problemas emocionales o mentales, o por problemas con el alcohol o las drogas?	-0.0598335
tfmri_nback_all_159	nback_bwroi02	Mean beta weight for nBack face versus place contrast in ASEG ROI left-pallidum	-0.0707884
dibf01	dibf01	How long has your child hung out with them?/ ¿Hace cuánto tiempo que su niño(a) comparte con ellos?	-0.0722005
rsfmri_cor_ngd_smm_scs_ptrh	mrirscor02	Average correlation between sensorimotor mouth network and ASEG ROI right-putamen	-0.0782143
tfmri_nback_all_160	nback_bwroi02	Mean beta weight for nBack face versus place contrast in ASEG ROI 3rd-ventricle	-0.0797769
rsfmri_c_ngd_dla_ngd_dla	abcd_betnet02	Average correlation between dorsal attention network and dorsal attention network	-0.0834501
tfmri_nback_all_675	nback_bwroi02	Mean beta weight for nBack face versus place contrast in APARC ROI rh-frontalpole	-0.084966
rsfmri_cor_ngd_sa_scs_cderh	mrirscor02	Average correlation between salience network and ASEG ROI right-caudate	-0.0962377
dibf01	dibf01	In general, how do you and your child get along? En general?/ ¿cómo se llevan usted y su niño(a)?	-0.0977299
abcd_sscep01	abcd_sscep01	Prosocial Behavior Subscale Mean of Parent Report on Youth: (prosocial_q1_p + prosocial_q2_p + prosocial_q3_p)/3; Validation: Minimum of two items answered	-0.0999903
rsfmri_c_ngd_dt_ngd_rspltp	abcd_betnet02	Average correlation between default network and retrosplenial temporal network	-0.108233
tfmri_nback_all_280	nback_bwroi02	Mean beta weight for nBack 0 back condition in APARC ROI lh-lateraloccipital	-0.116033
tfmri_sacsvis_bscs_4thvte	mrisst02	Mean beta weight for SST correct stop versus incorrect stop contrast in ASEG ROI 4th-ventricle	-0.1349
tfmri_nback_all_335	nback_bwroi02	Mean beta weight for nBack 0 back condition in APARC ROI rh-frontalpole	-0.157417
tfmri_nback_all_374	nback_bwroi02	Mean beta weight for nBack 2 back condition in APARC ROI rh-caudalanteriorcingulate	-0.160233
tfmri_ma_alvcr_b_scs_pdlh	midaparc03	Beta weight for MID all anticipation of large reward versus small reward contrast in ASEG ROI left-pallidum	-0.169453
abcd_mhp02	abcd_mhp02	Parent General Behavior Inventory SUM: gen_child_behav_1 + gen_child_behav_2 + gen_child_behav_3 + gen_child_behav_4 + gen_child_behav_5 + gen_child_behav_6 + gen_child_behav_7 + gen_child_behav_8 + gen_child_behav_9 + gen_child_behav_10; Validation: All items must be answered	0	Selected by Boruta
abcd_asrs01	abcd_asrs01	Attention Problems ASR Syndrome Scale (t-score)	0	Selected by Boruta
abcd_ssphp01	abcd_ssphp01	Disorders of Excessive Somnolence (DOES) SUM: sleepdisturb22_p + sleepdisturb23_p + sleepdisturb24_p + sleepdisturb25_p + sleepdisturb26_p; Validation: All items must be answered	0	Selected by Boruta
abcd_asrs01	abcd_asrs01	Depressive Problems ASR DSM-5-Oriented Scale (t-score)	0	Selected by Boruta
abcd_asrs01	abcd_asrs01	Aggressive Behavior ASR Syndrome Scale (t-score)	0	Selected by Boruta
abcd_asrs01	abcd_asrs01	Somatic Complaints ASR Syndrome Scale (t-score)	0	Selected by Boruta
abcd_asrs01	abcd_asrs01	Avoidant Personality Problems ASR DSM-5-Oriented Scale (t-score)	0	Selected by Boruta
dibf01	dibf01	Do you like your child's friends?/ ¿A usted le caen bien los amigos de su niño(a)?	0	Selected by Boruta
abcd_asrs01	abcd_asrs01	Withdrawn ASR Syndrome Scale (t-score)	0	Selected by Boruta
abcd_asrs01	abcd_asrs01	Thought Problems ASR Syndrome Scale (t-score)	0	Selected by Boruta
abcd_mx01	abcd_mx01	[Agglomerated] Summarized score of child's medical visit due to medical illness	0	Selected by Boruta
abcd_asrs01	abcd_asrs01	Antisocial Personality Problems ASR DSM-5-Oriented Scale (t-score)	0	Selected by Boruta
abcd_asrs01	abcd_asrs01	Intrusive ASR Syndrome Scale (t-score)	0	Selected by Boruta
dmdtifp1_91	abcd_dmdtifp101	Average longitudinal diffusion coefficient within DTI atlas tract right corticospinal/pyramidal	0	Selected by Boruta
abcd_rhds01	abcd_rhds01	State level indicators of sexism from survey and implicit bias measures	0	Selected by Boruta
dibf01	dibf01	[Agglomerated] Summarized score of special services received by the child	0	Selected by Boruta
abcd_mx01	abcd_mx01	[Agglomerated] Summarized score of child's medical visit due to physical trauma	0	Selected by Boruta
abcd_medhxss01	abcd_medhxss01	[Agglomerated] Summarized score of child's physical trauma	0	Selected by Boruta
abcd_asrs01	abcd_asrs01	Hyperactivity-Impulsivity ASR DSM-5-Oriented Scale (t-score)	0	Selected by Boruta
abcd_sscep01	abcd_sscep01	Conflict subscale from the Family Environment Scale Sum of Parent Report Prorated Score (Based on minimum of five items answered)	0	Selected by Boruta
abcd_ssphp01	abcd_ssphp01	Sleep Hyperhydrosis (SHY) SUM: sleepdisturb9_p + sleepdisturb16_p; Validation: All items must be answered	0	Selected by Boruta
fhxp201	fhxp201	11. Has ANY blood relative of your child ever been to a doctor or a counselor about any emotional or mental problems, or problems with alcohol or drugs? ¿ALGÚN pariente consanguíneo de su niño(a) ha visitado alguna vez a un médico o terapeuta para tratar algún problema emocional o mental o problemas con el alcohol o las drogas?	0	Selected by Boruta
dhx01	dhx01	[Agglomerated] Summarized score of child's illnesses first 12 months	0	Selected by Boruta
abcd_medhxss01	abcd_medhxss01	How many times did s(he) go to the emergency room before the past year?	0	Selected by Boruta
abcd_fhxssp01	abcd_fhxssp01	mother been to a doctor or counselor due to emotional/mental problem	0	Selected by Boruta
abcd_fhxssp01	abcd_fhxssp01	Either parent with drug use problem	0	Selected by Boruta
abcd_ssphp01	abcd_ssphp01	Sleep Breathing disorders (SBD): SUM sleepdisturb13_p + sleepdisturb14_p + sleepdisturb15_p; Validation: All items must be answered	0	Selected by Boruta
abcd_fhxssp01	abcd_fhxssp01	father depression problem	0	Selected by Boruta
