# Supplementary material for: Predicting the onset of internalizing disorders in early adolescence using deep learning optimized with AI
Source: Front Psychiatry. 2025 Oct 8;16:1487894. doi: 10.3389/fpsyt.2025.1487894 (PMC12547010; doi:10.3389/fpsyt.2025.1487894)
Supplement: Supplementary file 1 [file Supplementaryfile1.zip › Supplementary_Table_S3h.xlsx]

## Sheet: Sheet1
Supplementary Table S3h. Results of Coarse Feature Selection with LASSO and Boruta for Depression at 9-10 years of age
Feature Name	ABCD Source File	Description	Linear Coefficient	Remark
abcd_asrs01	abcd_asrs01	Total Problems ASR Syndrome Scale (t-score)	0.611132
dmdtifp1_757	abcd_dmdtifp101	Average longitudinal diffusivity within parcellation of cortical gray matter associated with cortical ROI left-banks of superior temporal sulcus	0.298853
tfmri_saisvcg_bcdk_pcnrh	mrisst02	Mean beta weight for SST incorrect stop versus correct go contrast in APARC ROI rh-pericalcarine	0.296268
abcd_ssphp01	abcd_ssphp01	Total Score (Sum of 6 Factors): sds_p_ss_dims + sds_p_ss_sbd + sds_p_ss_da + sds_p_ss_swtd + sds_p_ss_does + sds_p_ss_shy; Validation: All items must be answered	0.287697
dmdtifp1_674	abcd_dmdtifp101	Average fractional anisotropy within parcellation of cortical gray matter associated with cortical ROI right-rostral middle frontal	0.267631
tfmri_saasvcg_bcdk_pahpallh	mrisst02	Mean beta weight for SST any stop versus correct go contrast in APARC ROI lh-parahippocampal	0.180087
rsfmri_c_ngd_dt_ngd_sa	abcd_betnet02	Average correlation between default network and salience network	0.141122
tfmri_sacsvis_bscs_inflatvtlh	mrisst02	Mean beta weight for SST correct stop versus incorrect stop contrast in ASEG ROI left-inf-lat-vent	0.133818
tfmri_saigvcg_bscs_lavtelh	mrisst02	Mean beta weight for SST incorrect go versus correct go contrast in ASEG ROI left-lateral-ventricle	0.130635
tfmri_sa_beta_maxrot	mrisst02	Maximum framewise rotation in radians	0.113883
rsfmri_c_ngd_sa_ngd_sa	abcd_betnet02	Average correlation between salience network and salience network	0.110523
tfmri_sa_beta_meanrot	mrisst02	Average framewise rotation in radians	0.101499
rsfmri_c_ngd_dt_ngd_smh	abcd_betnet02	Average correlation between default network and sensorimotor hand network	0.0946227
tfmri_saasvcg_bscs_csf	mrisst02	Mean beta weight for SST any stop versus correct go contrast in ASEG ROI csf	0.0836818
dmdtifp1_944	abcd_dmdtifp101	Average fractional anisotropy within parcellation of gray matter-white matter contrast associated with cortical ROI right-lingual	0.0829419
tfmri_saigvcg_bscs_cbwmlh	mrisst02	Mean beta weight for SST incorrect go versus correct go contrast in ASEG ROI left-cerebral-white-matter	0.0818877
abcd_asrs01	abcd_asrs01	Avoidant Personality Problems ASR DSM-5-Oriented Scale (t-score)	0.0767336
tfmri_sacsvis_bscs_aylh	mrisst02	Mean beta weight for SST correct stop versus incorrect stop contrast in ASEG ROI left-amygdala	0.0720313
rsfmri_c_ngd_dla_ngd_dt	abcd_betnet02	Average correlation between dorsal attention network and default network	0.0697328
tfmri_sacsvcg_bcdk_iftplh	mrisst02	Mean beta weight for SST correct stop versus correct go contrast in APARC ROI lh-inferiortemporal	0.0691589
pdem02	pdem02	In general, how important are your child's religious and spiritual beliefs in his/her daily life? ¿En general, cuán importantes son las creencias religiosas y espirituales en la vida diaria de su niño(a)?	0.0639365
tfmri_sacgvf_bscs_pulh	mrisst02	Mean beta weight for SST correct go versus fixation contrast in ASEG ROI left-putamen	0.0618269
dmdtifp1_370	abcd_dmdtifp101	Average fractional anisotropy within parcellation of sub-adjacent white matter associated with cortical ROI right-fusiform	0.0482568
dibf01	dibf01	Has your child ever received mental health or substance abuse services?/ ¿Su niño(a) ha recibido alguna vez servicios de salud mental o para el abuso de sustancias?	0.0472704
abcd_ssphp01	abcd_ssphp01	Disorder of Arousal (DA) SUM: sleepdisturb17_p + sleepdisturb20_p + sleepdisturb21_p; Validation: All items must be answered	0.0460025
tfmri_sacsvis_bcdk_pstgrh	mrisst02	Mean beta weight for SST correct stop versus incorrect stop contrast in APARC ROI rh-parstriangularis	0.0450192
pdem02	pdem02	What is your TOTAL COMBINED FAMILY INCOME for the past 12 months? This should include income (before taxes and deductions) from all sources, wages, rent from properties, social security, disability and/or veteran's benefits, unemployment benefits, workman's compensation, help from relative (include child payments and alimony), and so on. ¿Cuál de estas categorías es la que mejor describe su INGRE…	0.0412464
dhx01	dhx01	Before the biological mother/you found out she was pregnant, but while she/you might have been pregnant with this child, did she/you use any of the following?/ Antes de que la madre biológica se halla enterado que estaba embarazada, pero mientras ella pudiera haber estado embarazada con este(a) niño(a), utilizó algo de los siguiente? Prescription medications? /¿Medicamentos recetados?	0.0367887
fhxp201	fhxp201	13. Has ANY blood relative of your child ever attempted or committed suicide? ¿ALGÚN pariente consanguíneo de su niño(a) ha intentado alguna vez suicidarse o se ha suicidado?	0.0312451
rsfmri_c_ngd_ca_ngd_smh	abcd_betnet02	Average correlation between cingulo-parietal network and sensorimotor hand network	0.0277831
abcd_lt01	abcd_lt01	Site ID at each event	0.0271569
abcd_fhxssp01	abcd_fhxssp01	mother alcohol problem	0.0268535
abcd_ssphp01	abcd_ssphp01	Disorders of Excessive Somnolence (DOES) SUM: sleepdisturb22_p + sleepdisturb23_p + sleepdisturb24_p + sleepdisturb25_p + sleepdisturb26_p; Validation: All items must be answered	0.0262153
dibf01	dibf01	Does your child have a best friend?/ ¿Su niño(a) tiene un mejor amigo o amiga?	0.0241528
fhxp102	fhxp102	6. Has ANY blood relative of your child ever suffered from depression, that is, have they felt so low for a period of at least two weeks that they hardly ate or slept or couldn't work or do whatever they usually do? ¿ALGÚN pariente consanguíneo de su niño(a) alguna vez ha sufrido depresión? Es decir, ¿se ha sentido tan decaído por un período de al menos dos semanas en el que apenas comía, dormía …	0.0191648
abcd_mx01	abcd_mx01	During the past year, has your child been to see a doctor, nurse, nurse practitioner, dentist, or any other health professional like that, OTHER than for regular checkups? /En el último año? / ¿su niño(a) ha visto a un médico, enfermero(a), dentista o algún otro profesional similar de la salud, por algún motivo distinto a sus chequeos periódicos?	0.0185916
tfmri_sacgvf_bscs_aylh	mrisst02	Mean beta weight for SST correct go versus fixation contrast in ASEG ROI left-amygdala	0.0149832
tfmri_sacgvf_bcdk_ihcgerh	mrisst02	Mean beta weight for SST correct go versus fixation contrast in APARC ROI rh-isthmuscingulate	0.0142733
dibf01	dibf01	In general, how does your child do in school? En general?/ ¿cómo le va a su niño(a) en la escuela?	0.0140021
tfmri_sacsvcg_bcdk_frperh	mrisst02	Mean beta weight for SST correct stop versus correct go contrast in APARC ROI rh-frontalpole	0.0131318
abcd_rhds01	abcd_rhds01	Health and Environment Domain: Hazardous waste dump sites	0.0123727
abcd_asrs01	abcd_asrs01	Personal Strength ASR Adaptive Functioning Scale (t-score)	0.0121793
dibf01	dibf01	Is you/your child gay?/ ¿Su niño(a) es homosexual?	0.0116338
dibf01	dibf01	Does your child have a regular group of kids he or she hangs out with at school or in your neighborhood?/ ¿Su niño(a) tiene un grupo de niños con quienes comparte habitualmente en la escuela o en su vecindario?	0.00943193
tfmri_sacsvis_bscs_ayrh	mrisst02	Mean beta weight for SST correct stop versus incorrect stop contrast in ASEG ROI right-amygdala	0.00935017
tfmri_saisvcg_bscs_lavtelh	mrisst02	Mean beta weight for SST incorrect stop versus correct go contrast in ASEG ROI left-lateral-ventricle	0.0091611
tfmri_sacsvcg_bcdk_ehinalrh	mrisst02	Mean beta weight for SST correct stop versus correct go contrast in APARC ROI rh-entorhinal	0.00730918
fhxp201	fhxp201	11. Has ANY blood relative of your child ever been to a doctor or a counselor about any emotional or mental problems, or problems with alcohol or drugs? ¿ALGÚN pariente consanguíneo de su niño(a) ha visitado alguna vez a un médico o terapeuta para tratar algún problema emocional o mental o problemas con el alcohol o las drogas?	0.00717478
abcd_yksad01	abcd_yksad01	Are you transgender?	0.00624763
abcd_mx01	abcd_mx01	Has he/she been to the emergency room any time BEFORE this past year, that is, any other time in his/her whole life? / ¿Su niño(a) visitó la sala de emergencias en algún momento ANTES de este último año; es decir, en algún otro momento de su vida?	0.00596901
pdem02	pdem02	Are you now married, widowed, divorced, separated, never married or living with a partner? ¿Usted actualmente está casado(a), viudo(a), divorciado(a), separado(a), nunca se ha casado(a) o vive con una pareja?	0.00564544
abcd_mrinback02	abcd_mrinback02	The rate of correct responses to 0 back with place lure stimuli during run 1 and run 2	0.00524248
dmdtifp1_1095	abcd_dmdtifp201	Average longitudinal diffusivity within parcellation of gray matter-white matter contrast associated with cortical ROI right-post central	0.00454925
abcd_mx01	abcd_mx01	Has he/she ever been in the hospital overnight or longer? / ¿Él/ella ha pasado una noche o más en el hospital?	0.00445481
dmdtifp1_1082	abcd_dmdtifp201	Average longitudinal diffusivity within parcellation of gray matter-white matter contrast associated with cortical ROI right-inferior temporal	0.00441494
abcd_asrs01	abcd_asrs01	Intrusive ASR Syndrome Scale (t-score)	0.00437326
rsfmri_c_ngd_meanrot	abcd_betnet02	Average framewise rotation in radians	0.00350782
abcd_nsc01	abcd_nsc01	My neighborhood is safe from crime.	0.00325232
dhx01	dhx01	Before knowing of pregnancy. Alcohol? /¿Alcohol?	0.00235998
abcd_fhxssp01	abcd_fhxssp01	Either parent been to a doctor or counselor due to emotional/mental problem	0.00181531
abcd_rhds01	abcd_rhds01	Child Opportunity Levels, education domain, metro-normed: Metro-normed Child Opportunity Levels (from ''very low'' to ''very high'') for the education domain.	0.000351934
abcd_mhy02	abcd_mhy02	BIS/BAS: BAS Reward Responsiveness: bisbas8_y + bisbas9_y + bisbas10_y + bisbas11_y + bisbas12_y; Validation: All items must be answered	-0.000348999
fhxp201	fhxp201	9. Has ANY blood relative of your child been the kind of person who never holds a job for long, or gets into fights, or gets into trouble with the police from time to time, or had any trouble with the law as a child or an adult? ¿ALGÚN pariente consanguíneo de su niño(a) es el tipo de persona que nunca puede mantener un empleo por mucho tiempo, que de vez en cuando se mete en peleas o tiene probl…	-0.001546
abcd_mhy02	abcd_mhy02	UPPS-P for Children Short Form (ABCD-version), Sensation Seeking: upps12_y + upps18_y + upps21_y + upps27_y; Validation: Minimum of three items answered	-0.00214366
dibf01	dibf01	Do you like your child's friends?/ ¿A usted le caen bien los amigos de su niño(a)?	-0.00262074
abcd_sscep01	abcd_sscep01	MACVS Family Obligation Subscale, Mean: (mex_american3_p + mex_american8_p + mex_american13_p + mex_american17_p + mex_american22_p)/5; Validation: All items must be answered	-0.00348729
rsfmri_c_ngd_cgc_ngd_dla	abcd_betnet02	Average correlation between cingulo-opercular network and dorsal attention network	-0.00525224
abcd_mrinback02	abcd_mrinback02	The rate of correct responses to 2 back with negative face target stimuli during run 1 and run 2	-0.00568451
tfmri_saisvcg_bscs_ayrh	mrisst02	Mean beta weight for SST incorrect stop versus correct go contrast in ASEG ROI right-amygdala	-0.00637503
led_school_part_201	led_school_part_201	Total number of math and Reading Language Arts tests for pooled estimates EdFacts (District) not disadvantaged economically minus economically disadvantaged gap	-0.00803731
dmdtifp1_752	abcd_dmdtifp101	Mean diffusivity within parcellation of cortical gray matter associated with cortical ROI right-transverse temporal	-0.00829351
tfmri_saisvcg_bscs_3rdvte	mrisst02	Mean beta weight for SST incorrect stop versus correct go contrast in ASEG ROI 3rd-ventricle	-0.00923076
dmdtifp1_882	abcd_dmdtifp101	Average transverse diffusivity within parcellation of cortical gray matter associated with cortical ROI right-post central	-0.00929901
dmdtifp1_698	abcd_dmdtifp101	Mean diffusivity within parcellation of cortical gray matter associated with cortical ROI left-medial orbito frontal	-0.00936363
fhxp102	fhxp102	4. Has ANY blood relative of your child ever had any problems due to alcohol, such as: Marital separation or divorce; Laid off or fired from work; Arrests or DUIs; Alcohol harmed their health; In an alcohol treatment program; Suspended or expelled from school 2 or more times; Isolated self from family, caused arguments or were drunk a lot. ¿Algún pariente consanguíneo de su niño(a) ha tenido algu…	-0.00971542
abcd_fhxssp01	abcd_fhxssp01	father alcohol problem	-0.0120189
abcd_rhds01	abcd_rhds01	Residential history derived - Census tract CDC SVI (percentile household composition theme) at primary residential address (ACS 2014-2018 5 yr avg)	-0.0124626
led_school_part_201	led_school_part_201	rural locale (Geo Dist) CCD	-0.0133565
dmdtifp1_886	abcd_dmdtifp101	Average transverse diffusivity within parcellation of cortical gray matter associated with cortical ROI right-rostral anterior cingulate	-0.0150114
abcd_mhy02	abcd_mhy02	Prodromal Psychosis Scale: Number of Yes Responses Sum: prodromal_1_y, prodromal_2_y, prodromal_3_y, prodromal_4_y, prodromal_5_y, prodromal_6_y, prodromal_7_y, prodromal_8_y, prodromal_9_y, prodromal_10_y, prodromal_11_y, prodromal_12_y, prodromal_13_y, prodromal_14_y, [prodromal_15_y, prodromal_16_y, prodromal_17_y], prodromal_18_y, prodromal_19_y], prodromal_20_y], prodromal_21_y; No minimum n…	-0.0161117
cct01	cct01	Let's pretend a kind person wanted to give you some money. Would you rather have $75 in three days or $115 in 3 months?	-0.0174269
led_school_part_201	led_school_part_201	Geo Dist SE of Math-ELA Diff in Mean Ach, Math and ELA, OLS est, CS not disadvantaged economically minus economically disadvantaged gap	-0.0184679
dibf01	dibf01	What kind of grades does your child get on average?/ ¿Cuál es el promedio de calificaciones de su niño(a)?	-0.019681
abcd_mhy02	abcd_mhy02	BIS/BAS: BAS Fun Seeking: bisbas17_y + bisbas18_y + bisbas19_y + bisbas20_y; Validation: All items must be answered	-0.0221649
tfmri_saigvcg_bcdk_frperh	mrisst02	Mean beta weight for SST incorrect go versus correct go contrast in APARC ROI rh-frontalpole	-0.0224054
dmdtifp1_1184	abcd_dmdtifp201	Average framewise translation in mm	-0.0229885
dibf01	dibf01	Does your child have a regular group of kids he or she hangs out with at school or in your neighborhood?/ ¿Su niño(a) tiene un grupo de niños con quienes comparte habitualmente en la escuela o en su vecindario?	-0.0234349
abcd_ssphp01	abcd_ssphp01	Sleep Hyperhydrosis (SHY) SUM: sleepdisturb9_p + sleepdisturb16_p; Validation: All items must be answered	-0.0282377
dhx01	dhx01	Before knowing of pregnancy. Tobacco? /¿Tabaco?	-0.030986
abcd_sscep01	abcd_sscep01	MACVS Family as Referent Subscale, Mean: (mex_american4_p + mex_american9_p + mex_american18_p + mex_american23_p + mex_american27_p)/5; Validation: All items must be answered	-0.031212
dhx01	dhx01	How old were you/biological mother when the child was born? /¿Cuántos años tenía usted (o la madre biológica) cuando nació el niño o la niña?	-0.0339966
abcd_mrinback02	abcd_mrinback02	The rate of correct responses to 2 back with neutral face target stimuli during run 1 and run 2	-0.0399809
fhxp201	fhxp201	12. Has ANY blood relative of your child ever been hospitalized because of emotional or mental problems, or drug or alcohol problems? ¿ALGÚN pariente consanguíneo de su niño(a) ha estado hospitalizado alguna vez por problemas emocionales o mentales, o por problemas con el alcohol o las drogas?	-0.0417095
dibf01	dibf01	In the past year or past several months, has there been a drop in your/your child's grades?/ ¿Las calificaciones de su niño(a) han bajado en el último año o en los últimos meses?	-0.0426419
abcd_pnsc01	abcd_pnsc01	[Agglomerated] Summarized score of neighborhood_safety	-0.0427882
tfmri_sacsvcg_bcdk_smlh	mrisst02	Mean beta weight for SST correct stop versus correct go contrast in APARC ROI lh-supramarginal	-0.0471263
dmdtifp1_526	abcd_dmdtifp101	Average longitudinal diffusivity within parcellation of sub-adjacent white matter associated with cortical ROI right-pericalcarine	-0.054459
abcd_sscey01	abcd_sscey01	SRPF School Environment Subscale, Sum: school_2_y + school_3_y + school_4_y + school_5_y + school_6_y + school_7_y; Validation: Minimum of five items answered	-0.0554874
tfmri_sacgvf_bscs_crbcxrh	mrisst02	Mean beta weight for SST correct go versus fixation contrast in ASEG ROI right-cerebellum-cortex	-0.056757
dibf01	dibf01	How long has your child hung out with them?/ ¿Hace cuánto tiempo que su niño(a) comparte con ellos?	-0.0571144
tfmri_sacsvis_bscs_lavterh	mrisst02	Mean beta weight for SST correct stop versus incorrect stop contrast in ASEG ROI right-lateral-ventricle	-0.0612676
dmdtifp1_196	abcd_dmdtifp101	Fiber tract volume in mm^3 of DTI atlas tract right superior corticostriate-frontal cortex only	-0.0622077
rsfmri_c_ngd_dla_ngd_dla	abcd_betnet02	Average correlation between dorsal attention network and dorsal attention network	-0.0625554
dmdtifp1_582	abcd_dmdtifp101	Average transverse diffusivity within parcellation of sub-adjacent white matter associated with cortical ROI right-entorhinal	-0.0649362
dmdtifp1_1057	abcd_dmdtifp201	Average longitudinal diffusivity within parcellation of gray matter-white matter contrast associated with cortical ROI left-pars opercularis	-0.0666478
crpbi01	crpbi01	[Agglomerated] Summarized score of child's relationship with the second caregiver	-0.0869072
tfmri_sacgvf_bscs_inflatvtrh	mrisst02	Mean beta weight for SST correct go versus fixation contrast in ASEG ROI right-inf-lat-vent	-0.0990911
tfmri_saigvcg_bscs_ayrh	mrisst02	Mean beta weight for SST incorrect go versus correct go contrast in ASEG ROI right-amygdala	-0.112099
tfmri_saisvcg_bcdk_cdmdfrrh	mrisst02	Mean beta weight for SST incorrect stop versus correct go contrast in APARC ROI rh-caudalmiddlefrontal	-0.119917
dmdtifp1_823	abcd_dmdtifp101	Average longitudinal diffusivity within parcellation of cortical gray matter associated with cortical ROI right-transverse temporal	-0.120709
tfmri_saigvcg_bscs_hpuslh	mrisst02	Mean beta weight for SST incorrect go versus correct go contrast in ASEG ROI left-hippocampus	-0.131782
dmdtifp1_173	abcd_dmdtifp101	Fiber tract volume in mm^3 of DTI atlas tract right parahippocampal cingulum	-0.146233
dmdtifp1_1094	abcd_dmdtifp201	Average longitudinal diffusivity within parcellation of gray matter-white matter contrast associated with cortical ROI right-pericalcarine	-0.147242
tfmri_saigvcg_bcdk_iftprh	mrisst02	Mean beta weight for SST incorrect go versus correct go contrast in APARC ROI rh-inferiortemporal	-0.150539
rsfmri_c_ngd_dt_ngd_rspltp	abcd_betnet02	Average correlation between default network and retrosplenial temporal network	-0.15502
tfmri_saigvcg_bcdk_psoperh	mrisst02	Mean beta weight for SST incorrect go versus correct go contrast in APARC ROI rh-parsopercularis	-0.158021
tfmri_sacsvis_bcdk_tvtprh	mrisst02	Mean beta weight for SST correct stop versus incorrect stop contrast in APARC ROI rh-transversetemporal	-0.17329
tfmri_sacsvis_bscs_4thvte	mrisst02	Mean beta weight for SST correct stop versus incorrect stop contrast in ASEG ROI 4th-ventricle	-0.17806
tfmri_sacsvcg_bcdk_tvtprh	mrisst02	Mean beta weight for SST correct stop versus correct go contrast in APARC ROI rh-transversetemporal	-0.193905
abcd_sscep01	abcd_sscep01	Prosocial Behavior Subscale Mean of Parent Report on Youth: (prosocial_q1_p + prosocial_q2_p + prosocial_q3_p)/3; Validation: Minimum of two items answered	-0.224705
rsfmri_c_ngd_smm_ngd_smm	abcd_betnet02	Average correlation between sensorimotor mouth network and sensorimotor mouth network	-0.242569
abcd_mhp02	abcd_mhp02	Parent General Behavior Inventory SUM: gen_child_behav_1 + gen_child_behav_2 + gen_child_behav_3 + gen_child_behav_4 + gen_child_behav_5 + gen_child_behav_6 + gen_child_behav_7 + gen_child_behav_8 + gen_child_behav_9 + gen_child_behav_10; Validation: All items must be answered	0	Selected by Boruta
abcd_asrs01	abcd_asrs01	Anxious/Depressed ASR Syndrome Scale (t-score)	0	Selected by Boruta
abcd_asrs01	abcd_asrs01	AD/H Problems ASR DSM-5-Oriented Scale (t-score)	0	Selected by Boruta
abcd_asrs01	abcd_asrs01	Somatic Complaints ASR Syndrome Scale (t-score)	0	Selected by Boruta
abcd_asrs01	abcd_asrs01	Aggressive Behavior ASR Syndrome Scale (t-score)	0	Selected by Boruta
abcd_ssphp01	abcd_ssphp01	Disorders of Initiating and Maintaining Sleep (DIMS) SUM: sleepdisturb1_p + sleepdisturb2_p + sleepdisturb3_p + sleepdisturb4_p + sleepdisturb5_p + sleepdisturb10_p + sleepdisturb11_p; Validation: All items must be answered	0	Selected by Boruta
abcd_asrs01	abcd_asrs01	Withdrawn ASR Syndrome Scale (t-score)	0	Selected by Boruta
abcd_asrs01	abcd_asrs01	Anxiety Problems ASR DSM-5-Oriented Scale (t-score)	0	Selected by Boruta
abcd_asrs01	abcd_asrs01	Antisocial Personality Problems ASR DSM-5-Oriented Scale (t-score)	0	Selected by Boruta
abcd_asrs01	abcd_asrs01	Hyperactivity-Impulsivity ASR DSM-5-Oriented Scale (t-score)	0	Selected by Boruta
abcd_sscep01	abcd_sscep01	Conflict subscale from the Family Environment Scale Sum of Parent Report Prorated Score (Based on minimum of five items answered)	0	Selected by Boruta
abcd_asrs01	abcd_asrs01	Thought Problems ASR Syndrome Scale (t-score)	0	Selected by Boruta
dibf01	dibf01	In general, how do you and your child get along? En general?/ ¿cómo se llevan usted y su niño(a)?	0	Selected by Boruta
dhx01	dhx01	[Agglomerated] Summarized score of child's illnesses first 12 months	0	Selected by Boruta
abcd_mx01	abcd_mx01	[Agglomerated] Summarized score of child's medical visit due to medical illness	0	Selected by Boruta
abcd_medhxss01	abcd_medhxss01	How many times did s(he) go to the emergency room before the past year?	0	Selected by Boruta
abcd_asrs01	abcd_asrs01	Rule-Breaking Behavior ASR Syndrome Scale (t-score)	0	Selected by Boruta
abcd_fhxssp01	abcd_fhxssp01	Either parent with drug use problem	0	Selected by Boruta
abcd_fhxssp01	abcd_fhxssp01	mother depression problem	0	Selected by Boruta
