# Supplementary material for: Predicting the onset of internalizing disorders in early adolescence using deep learning optimized with AI
Source: Front Psychiatry. 2025 Oct 8;16:1487894. doi: 10.3389/fpsyt.2025.1487894 (PMC12547010; doi:10.3389/fpsyt.2025.1487894)
Supplement: Supplementary file 1 [file Supplementaryfile1.zip › Supplementary_Table_S3i.xlsx]

## Sheet: Sheet1
Supplementary Table S3i. Results of Coarse Feature Selection with LASSO and Boruta for Somatic Symptom Disorder at 9-10 years of age
Feature Name	ABCD Source File	Description	Linear Coefficient	Remark
abcd_asrs01	abcd_asrs01	Total Problems ASR Syndrome Scale (t-score)	0.520038
abcd_ssphp01	abcd_ssphp01	Total Score (Sum of 6 Factors): sds_p_ss_dims + sds_p_ss_sbd + sds_p_ss_da + sds_p_ss_swtd + sds_p_ss_does + sds_p_ss_shy; Validation: All items must be answered	0.368227
abcd_asrs01	abcd_asrs01	Somatic Problems ASR DSM-5-Oriented Scale (t-score)	0.133536
rsfmri_c_ngd_ca_ngd_smh	abcd_betnet02	Average correlation between cingulo-parietal network and sensorimotor hand network	0.133041
abcd_mx01	abcd_mx01	During the past year, has your child been to see a doctor, nurse, nurse practitioner, dentist, or any other health professional like that, OTHER than for regular checkups? /En el último año? / ¿su niño(a) ha visto a un médico, enfermero(a), dentista o algún otro profesional similar de la salud, por algún motivo distinto a sus chequeos periódicos?	0.115598
abcd_ssphp01	abcd_ssphp01	Disorder of Arousal (DA) SUM: sleepdisturb17_p + sleepdisturb20_p + sleepdisturb21_p; Validation: All items must be answered	0.105765
fhxp102	fhxp102	6. Has ANY blood relative of your child ever suffered from depression, that is, have they felt so low for a period of at least two weeks that they hardly ate or slept or couldn't work or do whatever they usually do? ¿ALGÚN pariente consanguíneo de su niño(a) alguna vez ha sufrido depresión? Es decir, ¿se ha sentido tan decaído por un período de al menos dos semanas en el que apenas comía, dormía …	0.10248
abcd_mx01	abcd_mx01	Has he/she ever been in the hospital overnight or longer? / ¿Él/ella ha pasado una noche o más en el hospital?	0.0512138
abcd_ssphp01	abcd_ssphp01	Disorders of Excessive Somnolence (DOES) SUM: sleepdisturb22_p + sleepdisturb23_p + sleepdisturb24_p + sleepdisturb25_p + sleepdisturb26_p; Validation: All items must be answered	0.0495751
rsfmri_c_ngd_smh_ngd_vta	abcd_betnet02	Average correlation between sensorimotor hand network and ventral attention network	0.0493109
rsfmri_c_ngd_sa_ngd_sa	abcd_betnet02	Average correlation between salience network and salience network	0.0454456
abcd_mrinback02	abcd_mrinback02	The rate of correct responses to 2 back with neutral face lure stimuli during run 1 and run 2	0.044971
pdem02	pdem02	Is your partner the child's biological parent? ¿Su pareja es el padre o la madre biológico(a) del niño o de la niña?	0.0445916
abcd_fhxssp01	abcd_fhxssp01	father been to a doctor or counselor due to emotional/mental problem	0.0434738
dibf01	dibf01	In the past year or past several months, has there been a drop in your/your child's grades?/ ¿Las calificaciones de su niño(a) han bajado en el último año o en los últimos meses?	0.0380568
abcd_ysu02	abcd_ysu02	Drink alcohol (full beer, wine or liquor)	0.0373179
rsfmri_c_ngd_ad_ngd_cgc	abcd_betnet02	Average correlation between auditory network and cingulo-opercular network	0.0324874
cct01	cct01	Let's pretend a kind person wanted to give you some money. Would you rather have $75 in three days or $115 in 3 months?	0.0315189
abcd_nsc01	abcd_nsc01	My neighborhood is safe from crime.	0.0303238
abcd_sscep01	abcd_sscep01	Conflict subscale from the Family Environment Scale Sum of Parent Report Prorated Score (Based on minimum of five items answered)	0.0294255
fhxp201	fhxp201	10. Has ANY blood relative of your child ever had any other problems with their nerves, or had a nervous breakdown? ¿ALGÚN pariente consanguíneo de su niño(a) ha tenido alguna vez problemas de los nervios o un colapso nervioso?	0.0278559
dhx01	dhx01	Before knowing of pregnancy. Alcohol? /¿Alcohol?	0.0271471
abcd_rhds01	abcd_rhds01	Residential history derived - Census tract CDC SVI (percentile % housing structures with 10 or more units subcomponent) at primary residential address (ACS 2014-2018 5 yr avg)	0.0260337
pdem02	pdem02	What race do you consider the child to be? Please check all that apply. ¿De qué raza considera que es el/la niño(a)? Seleccione 1 o más de estas categorías: (25, Other Race Otra raza)	0.0258005
rsfmri_c_ngd_rspltp_ngd_vs	abcd_betnet02	Average correlation between retrosplenial temporal network and visual network	0.0251
abcd_asrs01	abcd_asrs01	Personal Strength ASR Adaptive Functioning Scale (t-score)	0.0240636
abcd_mx01	abcd_mx01	has your child been to see a doctor, nurse, nurse practitioner, dentist, or any other health professional like that, OTHER than for regular checkups. What about the rest of his/her life before the past year? / ¿Y durante el resto de su vida antes del último año?	0.0238678
rsfmri_c_ngd_dt_ngd_smh	abcd_betnet02	Average correlation between default network and sensorimotor hand network	0.0234455
abcd_stq01	abcd_stq01	On a typical weekend day, how many hours do you: Watch videos (such as YouTube)?	0.02326
rsfmri_c_ngd_rspltp_ngd_smm	abcd_betnet02	Average correlation between retrosplenial temporal network and sensorimotor mouth network	0.0232407
dibf01	dibf01	Does your child have a best friend?/ ¿Su niño(a) tiene un mejor amigo o amiga?	0.0166656
abcd_ysu02	abcd_ysu02	Have you heard of ____ marijuana, weed, pot, blunts, dabs, marijuana drinks or food with marijuana?	0.0121481
abcd_lt01	abcd_lt01	Site ID at each event	0.0117978
abcd_mx01	abcd_mx01	Has he/she been to the emergency room any time BEFORE this past year, that is, any other time in his/her whole life? / ¿Su niño(a) visitó la sala de emergencias en algún momento ANTES de este último año; es decir, en algún otro momento de su vida?	0.00976422
led_school_part_101	led_school_part_101	proportion free or reduced lunch eligible (CCD) (2009-18 weighted average)	0.00879484
dibf01	dibf01	Has your child ever received mental health or substance abuse services?/ ¿Su niño(a) ha recibido alguna vez servicios de salud mental o para el abuso de sustancias?	0.00814071
abcd_rhds01	abcd_rhds01	Residential history derived - Census tract CDC SVI (percentile % households with no vehicle) at primary residential address (ACS 2014-2018 5 yr avg)	0.00751218
abcd_fhxssp01	abcd_fhxssp01	father depression problem	0.00472194
dmdtifp1_622	abcd_dmdtifp101	Average fractional anisotropy within parcellation of cortical gray matter associated with cortical ROI left-inferior temporal	0.00453671
rsfmri_c_ngd_smm_ngd_dla	abcd_betnet02	Average correlation between sensorimotor mouth network and dorsal attention network	0.00345415
pdem02	pdem02	In general, how important are your child's religious and spiritual beliefs in his/her daily life? ¿En general, cuán importantes son las creencias religiosas y espirituales en la vida diaria de su niño(a)?	0.00330466
abcd_rhds01	abcd_rhds01	Residential history derived - Opportunity Atlas Estimated standard error all children	0.00205772
fhxp102	fhxp102	4. Has ANY blood relative of your child ever had any problems due to alcohol, such as: Marital separation or divorce; Laid off or fired from work; Arrests or DUIs; Alcohol harmed their health; In an alcohol treatment program; Suspended or expelled from school 2 or more times; Isolated self from family, caused arguments or were drunk a lot. ¿Algún pariente consanguíneo de su niño(a) ha tenido algu…	-0.00333132
abcd_asrs01	abcd_asrs01	Thought Problems ASR Syndrome Scale (t-score)	-0.00568848
dibf01	dibf01	In general, how does your child do in school? En general?/ ¿cómo le va a su niño(a) en la escuela?	-0.00628126
pdem02	pdem02	What is your TOTAL COMBINED FAMILY INCOME for the past 12 months? This should include income (before taxes and deductions) from all sources, wages, rent from properties, social security, disability and/or veteran's benefits, unemployment benefits, workman's compensation, help from relative (include child payments and alimony), and so on. ¿Cuál de estas categorías es la que mejor describe su INGRE…	-0.0088875
abcd_rhds01	abcd_rhds01	Residential history derived - Census tract CDC SVI (percentile % persons in group quarters) at primary residential address (ACS 2014-2018 5 yr avg)	-0.0111506
abcd_lt01	abcd_lt01	Site ID at each event	-0.0117225
abcd_mrinback02	abcd_mrinback02	The rate of correct responses to 2 back with negative face target stimuli during run 1 and run 2	-0.0143973
abcd_ehis01	abcd_ehis01	Handedness score rating	-0.0193838
pdem02	pdem02	What is the child's current gender identity? ¿Cuál es la identidad de género actual de el/la niño(a)?	-0.0228841
abcd_asrs01	abcd_asrs01	Hyperactivity-Impulsivity ASR DSM-5-Oriented Scale (t-score)	-0.0238345
abcd_sscep01	abcd_sscep01	MACVS Independence & Self-Reliance Subscale, Mean: (mex_american5_p + mex_american10_p + mex_american14_p + mex_american19_p + mex_american24_p)/5; Validation: All items must be answered	-0.0255453
dhx01	dhx01	Before knowing of pregnancy. Tobacco? /¿Tabaco?	-0.0257834
dibf01	dibf01	In general, how do you and your child get along? En general?/ ¿cómo se llevan usted y su niño(a)?	-0.031141
pdem02	pdem02	What is your current gender identity? ¿Cuál es su identidad de género actual?	-0.0399849
rsfmri_c_ngd_smm_ngd_smm	abcd_betnet02	Average correlation between sensorimotor mouth network and sensorimotor mouth network	-0.0404548
abcd_sscep01	abcd_sscep01	Prosocial Behavior Subscale Mean of Parent Report on Youth: (prosocial_q1_p + prosocial_q2_p + prosocial_q3_p)/3; Validation: Minimum of two items answered	-0.0447815
abcd_sscep01	abcd_sscep01	MACVS Family as Referent Subscale, Mean: (mex_american4_p + mex_american9_p + mex_american18_p + mex_american23_p + mex_american27_p)/5; Validation: All items must be answered	-0.0484326
abcd_tbss01	abcd_tbss01	NIH Toolbox List Sorting Working Memory Test Age 7+ v2.0 Fully-Corrected T-score	-0.0487474
smri_t1w_scs_ccmidat	abcd_smrip20201	Average intensity of the normalized T1-weighted image within ASEG ROI CC-Mid-Anterior	-0.0505017
fhxp201	fhxp201	12. Has ANY blood relative of your child ever been hospitalized because of emotional or mental problems, or drug or alcohol problems? ¿ALGÚN pariente consanguíneo de su niño(a) ha estado hospitalizado alguna vez por problemas emocionales o mentales, o por problemas con el alcohol o las drogas?	-0.0512389
abcd_lt01	abcd_lt01	Site ID at each event	-0.0520701
rsfmri_c_ngd_cgc_ngd_vs	abcd_betnet02	Average correlation between cingulo-opercular network and visual network	-0.0577688
rsfmri_c_ngd_cgc_ngd_smh	abcd_betnet02	Average correlation between cingulo-opercular network and sensorimotor hand network	-0.0824473
rsfmri_c_ngd_dt_ngd_rspltp	abcd_betnet02	Average correlation between default network and retrosplenial temporal network	-0.0858006
dibf01	dibf01	How long has your child hung out with them?/ ¿Hace cuánto tiempo que su niño(a) comparte con ellos?	-0.088578
rsfmri_c_ngd_dla_ngd_smh	abcd_betnet02	Average correlation between dorsal attention network and sensorimotor hand network	-0.144966
abcd_asrs01	abcd_asrs01	Anxious/Depressed ASR Syndrome Scale (t-score)	0	Selected by Boruta
abcd_mhp02	abcd_mhp02	Parent General Behavior Inventory SUM: gen_child_behav_1 + gen_child_behav_2 + gen_child_behav_3 + gen_child_behav_4 + gen_child_behav_5 + gen_child_behav_6 + gen_child_behav_7 + gen_child_behav_8 + gen_child_behav_9 + gen_child_behav_10; Validation: All items must be answered	0	Selected by Boruta
abcd_asrs01	abcd_asrs01	Attention Problems ASR Syndrome Scale (t-score)	0	Selected by Boruta
abcd_asrs01	abcd_asrs01	Avoidant Personality Problems ASR DSM-5-Oriented Scale (t-score)	0	Selected by Boruta
abcd_asrs01	abcd_asrs01	Anxiety Problems ASR DSM-5-Oriented Scale (t-score)	0	Selected by Boruta
abcd_ssphp01	abcd_ssphp01	Disorders of Initiating and Maintaining Sleep (DIMS) SUM: sleepdisturb1_p + sleepdisturb2_p + sleepdisturb3_p + sleepdisturb4_p + sleepdisturb5_p + sleepdisturb10_p + sleepdisturb11_p; Validation: All items must be answered	0	Selected by Boruta
abcd_asrs01	abcd_asrs01	Withdrawn ASR Syndrome Scale (t-score)	0	Selected by Boruta
abcd_mx01	abcd_mx01	[Agglomerated] Summarized score of child's medical visit due to medical illness	0	Selected by Boruta
abcd_asrs01	abcd_asrs01	Aggressive Behavior ASR Syndrome Scale (t-score)	0	Selected by Boruta
abcd_asrs01	abcd_asrs01	Antisocial Personality Problems ASR DSM-5-Oriented Scale (t-score)	0	Selected by Boruta
dmdtifp1_832	abcd_dmdtifp101	Average transverse diffusivity within parcellation of cortical gray matter associated with cortical ROI left-entorhinal	0	Selected by Boruta
dhx01	dhx01	[Agglomerated] Summarized score of child's illnesses first 12 months	0	Selected by Boruta
smri_t1ww02_cdk_trvtmlh	abcd_smrip20201	Average T1 intensity of white matter voxels 0.2 mm from the white matter surface for APARC ROI lh-transversetemporal	0	Selected by Boruta
abcd_fhxssp01	abcd_fhxssp01	Either parent been to a doctor or counselor due to emotional/mental problem	0	Selected by Boruta
abcd_rhds01	abcd_rhds01	Residential history derived elevation 1	0	Selected by Boruta
smri_sulc_cdk_postcnrh	abcd_smrip10201	Cortical sulcal depth in mm of APARC ROI rh-postcentral	0	Selected by Boruta
abcd_asrs01	abcd_asrs01	Rule-Breaking Behavior ASR Syndrome Scale (t-score)	0	Selected by Boruta
abcd_asrs01	abcd_asrs01	Intrusive ASR Syndrome Scale (t-score)	0	Selected by Boruta
abcd_medhxss01	abcd_medhxss01	[Agglomerated] Summarized score of child's physical trauma	0	Selected by Boruta
abcd_medhxss01	abcd_medhxss01	How many times did s(he) go to the emergency room before the past year?	0	Selected by Boruta
dibf01	dibf01	Do you like your child's friends?/ ¿A usted le caen bien los amigos de su niño(a)?	0	Selected by Boruta
abcd_ssphp01	abcd_ssphp01	Sleep Hyperhydrosis (SHY) SUM: sleepdisturb9_p + sleepdisturb16_p; Validation: All items must be answered	0	Selected by Boruta
abcd_fhxssp01	abcd_fhxssp01	Either parent with nerves/nervous breakdown problem	0	Selected by Boruta
abcd_ssphp01	abcd_ssphp01	Sleep Breathing disorders (SBD): SUM sleepdisturb13_p + sleepdisturb14_p + sleepdisturb15_p; Validation: All items must be answered	0	Selected by Boruta
abcd_mx01	abcd_mx01	[Agglomerated] Summarized score of child's medical visit due to physical trauma	0	Selected by Boruta
fhxp201	fhxp201	11. Has ANY blood relative of your child ever been to a doctor or a counselor about any emotional or mental problems, or problems with alcohol or drugs? ¿ALGÚN pariente consanguíneo de su niño(a) ha visitado alguna vez a un médico o terapeuta para tratar algún problema emocional o mental o problemas con el alcohol o las drogas?	0	Selected by Boruta
abcd_fhxssp01	abcd_fhxssp01	Either parent with drug use problem	0	Selected by Boruta
abcd_fhxssp01	abcd_fhxssp01	mother been to a doctor or counselor due to emotional/mental problem	0	Selected by Boruta
