# Supplementary material for: Predicting the onset of internalizing disorders in early adolescence using deep learning optimized with AI
Source: Front Psychiatry. 2025 Oct 8;16:1487894. doi: 10.3389/fpsyt.2025.1487894 (PMC12547010; doi:10.3389/fpsyt.2025.1487894)
Supplement: Supplementary file 1 [file Supplementaryfile1.zip › Supplementary_Table_S4.xlsx]

## Sheet: Imputation
Supplementary Table S4. Sensitivity Analysis of Imputation Methods: Multivariate Imputation by Chained Equations (MICE) versus Non-Negative Matrix Factorization (NNMF)
Feature Type	Target	Case Determination	Accuracy (MICE)	Accuracy (NNMF)
Multimodal	Depression	New onset, age 11-12 years	0.794	0.831
Multimodal	Depression	All cases, age 9-10 years	0.936	0.917
Multimodal	Depression	All cases, age 11-12 years	0.856	0.87
Multimodal	Anxiety	New onset, age 11-12 years	0.758	0.789
Multimodal	Anxiety	All cases, age 9-10 years	0.938	0.942
Multimodal	Anxiety	All cases, age 11-12 years	0.788	0.838
Multimodal	Somatic disorder	New onset, age 11-12 years	0.783	0.826
Multimodal	Somatic disorder	All cases, age 9-10 years	0.866	0.909
Multimodal	Somatic disorder	All cases, age 11-12 years	0.817	0.825
