# Supplementary material for: Predicting the onset of internalizing disorders in early adolescence using deep learning optimized with AI
Source: Front Psychiatry. 2025 Oct 8;16:1487894. doi: 10.3389/fpsyt.2025.1487894 (PMC12547010; doi:10.3389/fpsyt.2025.1487894)
Supplement: Supplementary file 1 [file Supplementaryfile1.zip › Supplementary_Table_S5.xlsx]

## Sheet: Feature_Selection
Supplementary Table S5. Sensitivity Analysis of Feature Selection Methods: Least Absolute Shrinkage and Selection Operator (LASSO) versus LASSO combined with Boruta
Feature Type	Target	Case Determination	Accuracy (LASSO)	Accuracy (LASSO combined with Boruta)
Multimodal	Depression	New onset, age 11-12 years	0.743	0.831
Multimodal	Depression	All cases, age 9-10 years	0.907	0.917
Multimodal	Depression	All cases, age 11-12 years	0.833	0.87
Multimodal	Anxiety	New onset, age 11-12 years	0.75	0.789
Multimodal	Anxiety	All cases, age 9-10 years	0.925	0.942
Multimodal	Anxiety	All cases, age 11-12 years	0.811	0.838
Multimodal	Somatic disorder	New onset, age 11-12 years	0.725	0.826
Multimodal	Somatic disorder	All cases, age 9-10 years	0.862	0.909
Multimodal	Somatic disorder	All cases, age 11-12 years	0.812	0.825
