# Supplementary material for: Predicting the onset of internalizing disorders in early adolescence using deep learning optimized with AI
Source: Front Psychiatry. 2025 Oct 8;16:1487894. doi: 10.3389/fpsyt.2025.1487894 (PMC12547010; doi:10.3389/fpsyt.2025.1487894)
Supplement: Supplementary file 1 [file Supplementaryfile1.zip › Supplementary_Table_S6.xlsx]

## Sheet: Race
Supplementary Table S6. Fairness Analysis by Race and Annual Family Income
Feature Type	Target	Case Determination	Race	Sample_Size	Ratio	Accuracy
Multimodal	Depression	New onset, age 11-12 years	White	80	0.588235	0.825
Multimodal	Depression	New onset, age 11-12 years	Black	27	0.198529	0.926
Multimodal	Depression	New onset, age 11-12 years	Others	29	0.213235	0.793
Multimodal	Anxiety	New onset, age 11-12 years	White	87	0.679688	0.793
Multimodal	Anxiety	New onset, age 11-12 years	Black	16	0.125	0.812
Multimodal	Anxiety	New onset, age 11-12 years	Others	25	0.195312	0.84
Multimodal	Somatic disorder	New onset, age 11-12 years	White	84	0.608696	0.833
Multimodal	Somatic disorder	New onset, age 11-12 years	Black	25	0.181159	0.84
Multimodal	Somatic disorder	New onset, age 11-12 years	Others	29	0.210145	0.862

## Sheet: Income_Group
Supplementary Table 6. Fairness Analysis by Race and Annual Family Income
Feature Type	Target	Case Determination	Income Group	Sample Size	Percentage	Accuracy
Multimodal	Depression	New onset, age 11-12 years	15,999>	10	0.0813008	0.8
Multimodal	Depression	New onset, age 11-12 years	16,000-34,999	21	0.170732	0.952
Multimodal	Depression	New onset, age 11-12 years	35,000-74,999	21	0.170732	0.762
Multimodal	Depression	New onset, age 11-12 years	>75,000	71	0.577236	0.817
Multimodal	Anxiety	New onset, age 11-12 years	15,999>	11	0.0990991	1
Multimodal	Anxiety	New onset, age 11-12 years	16,000-34,999	10	0.0900901	0.7
Multimodal	Anxiety	New onset, age 11-12 years	35,000-74,999	25	0.225225	0.88
Multimodal	Anxiety	New onset, age 11-12 years	>75,000	65	0.585586	0.769
Multimodal	Somatic disorder	New onset, age 11-12 years	15,999>	15	0.119048	0.6
Multimodal	Somatic disorder	New onset, age 11-12 years	16,000-34,999	14	0.111111	0.857
Multimodal	Somatic disorder	New onset, age 11-12 years	35,000-74,999	23	0.18254	0.913
Multimodal	Somatic disorder	New onset, age 11-12 years	>75,000	74	0.587302	0.851
