# Supplementary material for: Predicting the onset of internalizing disorders in early adolescence using deep learning optimized with AI
Source: Front Psychiatry. 2025 Oct 8;16:1487894. doi: 10.3389/fpsyt.2025.1487894 (PMC12547010; doi:10.3389/fpsyt.2025.1487894)
Supplement: Supplementary file 1 [file Supplementaryfile1.zip › Supplementary_Table_S7.xlsx]

## Sheet: Baseline_Analysis
Supplementary Table S7. Performance Statistics of Integrated Evolutionary Learning (IEL) Compared with Baseline Modeling Methods
Feature Type	Target	Case Determination	Model	Accuracy	Precision	Recall	AUROC
Multimodal	Depression	New onset, age 11-12 years	IEL	0.831	0.869	0.779	0.933
Multimodal	Depression	New onset, age 11-12 years	Logistic Regression	0.897	0.875	0.926	0.959
Multimodal	Depression	New onset, age 11-12 years	Random Forest	0.846	0.813	0.897	0.944
Multimodal	Depression	New onset, age 11-12 years	SVM	0.89	0.853	0.941	0.967
Multimodal	Depression	All cases, age 9-10 years	IEL	0.917	0.929	0.902	0.961
Multimodal	Depression	All cases, age 9-10 years	Logistic Regression	0.946	0.989	0.902	0.975
Multimodal	Depression	All cases, age 9-10 years	Random Forest	0.917	0.921	0.912	0.985
Multimodal	Depression	All cases, age 9-10 years	SVM	0.936	0.959	0.912	0.971
Multimodal	Depression	All cases, age 11-12 years	IEL	0.87	0.892	0.843	0.945
Multimodal	Depression	All cases, age 11-12 years	Logistic Regression	0.88	0.902	0.852	0.959
Multimodal	Depression	All cases, age 11-12 years	Random Forest	0.894	0.905	0.88	0.944
Multimodal	Depression	All cases, age 11-12 years	SVM	0.898	0.906	0.889	0.957
Multimodal	Anxiety	New onset, age 11-12 years	IEL	0.789	0.761	0.844	0.856
Multimodal	Anxiety	New onset, age 11-12 years	Logistic Regression	0.844	0.867	0.812	0.944
Multimodal	Anxiety	New onset, age 11-12 years	Random Forest	0.859	0.838	0.891	0.935
Multimodal	Anxiety	New onset, age 11-12 years	SVM	0.867	0.885	0.844	0.953
Multimodal	Anxiety	All cases, age 9-10 years	IEL	0.942	0.972	0.912	0.985
Multimodal	Anxiety	All cases, age 9-10 years	Logistic Regression	0.925	0.971	0.876	0.992
Multimodal	Anxiety	All cases, age 9-10 years	Random Forest	0.96	0.981	0.938	0.99
Multimodal	Anxiety	All cases, age 9-10 years	SVM	0.929	0.962	0.894	0.985
Multimodal	Anxiety	All cases, age 11-12 years	IEL	0.838	0.838	0.838	0.919
Multimodal	Anxiety	All cases, age 11-12 years	Logistic Regression	0.842	0.845	0.838	0.935
Multimodal	Anxiety	All cases, age 11-12 years	Random Forest	0.833	0.814	0.865	0.908
Multimodal	Anxiety	All cases, age 11-12 years	SVM	0.865	0.872	0.856	0.933
Multimodal	Somatic disorder	New onset, age 11-12 years	IEL	0.826	0.836	0.812	0.904
Multimodal	Somatic disorder	New onset, age 11-12 years	Logistic Regression	0.841	0.862	0.812	0.905
Multimodal	Somatic disorder	New onset, age 11-12 years	Random Forest	0.819	0.824	0.812	0.906
Multimodal	Somatic disorder	New onset, age 11-12 years	SVM	0.826	0.826	0.826	0.898
Multimodal	Somatic disorder	All cases, age 9-10 years	IEL	0.909	0.919	0.898	0.953
Multimodal	Somatic disorder	All cases, age 9-10 years	Logistic Regression	0.894	0.868	0.929	0.964
Multimodal	Somatic disorder	All cases, age 9-10 years	Random Forest	0.894	0.885	0.906	0.963
Multimodal	Somatic disorder	All cases, age 9-10 years	SVM	0.898	0.88	0.921	0.962
Multimodal	Somatic disorder	All cases, age 11-12 years	IEL	0.825	0.861	0.775	0.914
Multimodal	Somatic disorder	All cases, age 11-12 years	Logistic Regression	0.858	0.858	0.858	0.94
Multimodal	Somatic disorder	All cases, age 11-12 years	Random Forest	0.854	0.857	0.85	0.915
Multimodal	Somatic disorder	All cases, age 11-12 years	SVM	0.871	0.874	0.867	0.945
