# Supplementary material for: Predicting the onset of internalizing disorders in early adolescence using deep learning optimized with AI
Source: Front Psychiatry. 2025 Oct 8;16:1487894. doi: 10.3389/fpsyt.2025.1487894 (PMC12547010; doi:10.3389/fpsyt.2025.1487894)
Supplement: Supplementary file 1 [file Supplementaryfile1.zip › Supplementary_Table_S8.xlsx]

## Sheet: Supp_Table_8 - Copy
Supplementary Table S8. Retained Features Used in the Final Models with Their Source Instrument or Survey from the ABCD Study (v4.0)
Assessment	Domain	Subdomain	Variable Name	Source Data File Name	Description (Full)	Description (Rewritten)	Variable Type
Adult Self Report (ASR; ASEBA) (Parent)	Mental Health	Psychopathology	asr_scr_adhd_t	abcd_asrs01	AD/H Problems ASR DSM-5-Oriented Scale (t-score)	Parent ADHD problem syndrome score	Continuous
Adult Self Report (ASR; ASEBA) (Parent)	Mental Health	Psychopathology	asr_scr_aggressive_t	abcd_asrs01	Aggressive Behavior ASR Syndrome Scale (t-score)	Parent aggressive behavior syndrome score	Continuous
Adult Self Report (ASR; ASEBA) (Parent)	Mental Health	Psychopathology	asr_scr_anxdep_t	abcd_asrs01	Anxious/Depressed ASR Syndrome Scale (t-score)	Parent anxiety syndrome score	Continuous
Adult Self Report (ASR; ASEBA) (Parent)	Mental Health	Psychopathology	asr_scr_anxdisord_t	abcd_asrs01	Anxiety Problems ASR DSM-5-Oriented Scale (t-score)	Parent anxiety syndrome score	Continuous
Adult Self Report (ASR; ASEBA) (Parent)	Mental Health	Psychopathology	asr_scr_attention_t	abcd_asrs01	Attention Problems ASR Syndrome Scale (t-score)	Parent inattention syndrome score	Continuous
Adult Self Report (ASR; ASEBA) (Parent)	Mental Health	Psychopathology	asr_scr_avoidant_t	abcd_asrs01	Avoidant Personality Problems ASR DSM-5-Oriented Scale (t-score)	Parent avoidant personality problem syndrome score	Continuous
Adult Self Report (ASR; ASEBA) (Parent)	Mental Health	Psychopathology	asr_scr_depress_t	abcd_asrs01	Depressive Problems ASR DSM-5-Oriented Scale (t-score)	Parent depressive problem syndrome score	Continuous
Adult Self Report (ASR; ASEBA) (Parent)	Mental Health	Psychopathology	asr_scr_inattention_t	abcd_asrs01	Inattention ASR DSM-5-Oriented Scale (t-score)	Parent inattention syndrome score	Continuous
Adult Self Report (ASR; ASEBA) (Parent)	Mental Health	Psychopathology	asr_scr_somatic_t	abcd_asrs01	Somatic Complaints ASR Syndrome Scale (t-score)	Parent somatic syndrome score	Continuous
Adult Self Report (ASR; ASEBA) (Parent)	Mental Health	Psychopathology	asr_scr_somaticpr_t	abcd_asrs01	Somatic Problems ASR DSM-5-Oriented Scale (t-score)	Parent somatic syndrome score	Continuous
Adult Self Report (ASR; ASEBA) (Parent)	Mental Health	Psychopathology	asr_scr_totprob_t	abcd_asrs01	Total Problems ASR Syndrome Scale (t-score)	Parent total problems syndrome score	Continuous
Adult Self Report (ASR; ASEBA) (Parent)	Mental Health	Psychopathology	asr_scr_withdrawn_t	abcd_asrs01	Withdrawn ASR Syndrome Scale (t-score)	Parent withdrawal syndrome score	Continuous
DTI (Full Shell) - Fractional Anisotropy (AtlasTrack)	Imaging	Diffusion Mri Dti	dmdtifp1_229	abcd_dmdtifp101	Average fractional anisotropy within ASEG ROI right-lateral-ventricle	FA in right lateral ventricle ROI	Continuous
DTI (Full Shell) - Fractional Anisotropy (AtlasTrack)	Imaging	Diffusion Mri Dti	dmdtifp1_248	abcd_dmdtifp101	Mean diffusivity within ASEG ROI left-putamen	Diffusivity within left putamen ROI	Continuous
DTI (Full Shell) - Fractional Anisotropy (AtlasTrack)	Imaging	Diffusion Mri Dti	dmdtifp1_355	abcd_dmdtifp101	Average fractional anisotropy within parcellation of sub-adjacent white matter associated with cortical ROI left-rostral anterior cingulate	FA in WM associated with cortical left anterior cingulate ROI	Continuous
DTI (Full Shell) - Fractional Anisotropy (AtlasTrack)	Imaging	Diffusion Mri Dti	dmdtifp1_369	abcd_dmdtifp101	Average fractional anisotropy within parcellation of sub-adjacent white matter associated with cortical ROI right-entorhinal	FA in WM associated with right entorhinal ROI	Continuous
DTI (Full Shell) - Fractional Anisotropy (AtlasTrack)	Imaging	Diffusion Mri Dti	dmdtifp1_476	abcd_dmdtifp101	Average longitudinal diffusivity within parcellation of sub-adjacent white matter associated with cortical ROI left-cuneus	LD in WM associated with left cuneus ROI	Continuous
DTI (Full Shell) - Fractional Anisotropy (AtlasTrack)	Imaging	Diffusion Mri Dti	dmdtifp1_492	abcd_dmdtifp101	Average longitudinal diffusivity within parcellation of sub-adjacent white matter associated with cortical ROI left-pericalcarine	LD in WM associated with left pericalcarine	Continuous
DTI (Full Shell) - Fractional Anisotropy (AtlasTrack)	Imaging	Diffusion Mri Dti	dmdtifp1_526	abcd_dmdtifp101	Average longitudinal diffusivity within parcellation of sub-adjacent white matter associated with cortical ROI right-pericalcarine	LD in WM associated with right pericalcarine ROI	Continuous
DTI (Full Shell) - Fractional Anisotropy (AtlasTrack)	Imaging	Diffusion Mri Dti	dmdtifp1_622	abcd_dmdtifp101	Average fractional anisotropy within parcellation of cortical gray matter associated with cortical ROI left-inferior temporal	FA in GM associated with left inferior temporal ROI	Continuous
DTI (Full Shell) - Fractional Anisotropy (AtlasTrack)	Imaging	Diffusion Mri Dti	dmdtifp1_757	abcd_dmdtifp101	Average longitudinal diffusivity within parcellation of cortical gray matter associated with cortical ROI left-banks of superior temporal sulcus	LD in GM associated with left banks of superior temporal sulcus ROI	Continuous
DTI (Full Shell) - Fractional Anisotropy (AtlasTrack)	Imaging	Diffusion Mri Dti	dmdtifp1_832	abcd_dmdtifp101	Average transverse diffusivity within parcellation of cortical gray matter associated with cortical ROI left-entorhinal	TD in GM associated with left entorhinal ROI	Continuous
DTI (Full Shell) - Fractional Anisotropy (AtlasTrack)	Imaging	Diffusion Mri Dti	dmdtifp1_91	abcd_dmdtifp101	Average longitudinal diffusion coefficient within DTI atlas tract right corticospinal/pyramidal	LD within right corticospinal	Continuous
Early Adolescent Temperament Questionnaire (Parent)	Mental Health	Temperament Personality	pgbi_p_ss_score	abcd_mhp02	Parent General Behavior Inventory SUM: gen_child_behav_1 + gen_child_behav_2 + gen_child_behav_3 + gen_child_behav_4 + gen_child_behav_5 + gen_child_behav_6 + gen_child_behav_7 + gen_child_behav_8 + gen_child_behav_9 + gen_child_behav_10; Validation: All items must be answered	Parent general behavior score	Continuous
Family Environment Scale (PhenX)	Culture Environment	Family	macv_p_ss_fr	abcd_sscep01	MACVS Family as Referent Subscale, Mean: (mex_american4_p + mex_american9_p + mex_american18_p + mex_american23_p + mex_american27_p)/5; Validation: All items must be answered	Family as referent scale score	Continuous
Family Environment Scale (PhenX)	Culture Environment	Family	psb_p_ss_mean	abcd_sscep01	Prosocial Behavior Subscale Mean of Parent Report on Youth: (prosocial_q1_p + prosocial_q2_p + prosocial_q3_p)/3; Validation: Minimum of two items answered	Total prosocial behaviors score	Continuous
Family History (Parent)	Mental Health	Psychopathology	fam_history_11_yes_no	fhxp201	11. Has ANY blood relative of your child ever been to a doctor or a counselor about any emotional or mental problems, or problems with alcohol or drugs? Â¿ALGÃšN pariente consanguÃ­neo de su niÃ±o(a) ha visitado alguna vez a un mÃ©dico o terapeuta para tratar algÃºn problema emocional o mental o problemas con el alcohol o las drogas?	Blood relative ever received MH/SU services	Binary
Family History (Parent)	Mental Health	Psychopathology	famhx_ss_momdad_prf_p	abcd_fhxssp01	Either parent been to a doctor or counselor due to emotional/mental problem	Parent ever received MH/SU services	Binary
Medical History	Physical Health	Medical	med_illness_hx%	abcd_mx01	[Agglomerated] Summarized score of child's medical visit due to medical illness	Child has seen clinician for medical issue other than regular checkup	Continuous
Parent Gender Identity Questionnaire	Gender Identity Sexual Health	Gender	demo_race_a_p___10	pdem02	What race do you consider the child to be? Please check all that apply. Â¿De quÃ© raza considera que es el/la niÃ±o(a)? Seleccione 1 o mÃ¡s de estas categorÃ­as: (10, White Blanca)	Youthâ€™s race: White	Binary
Parent Gender and Sexual Behavior Survey	Gender Identity Sexual Health	Sexuality	kbi_p_c_mh_sa	dibf01	Has your child ever received mental health or substance abuse services?/ Â¿Su niÃ±o(a) ha recibido alguna vez servicios de salud mental o para el abuso de sustancias?	Ever received MH/SU services	Binary
Parent Gender and Sexual Behavior Survey	Gender Identity Sexual Health	Sexuality	kbi_p_conflict^1_Very well/ M	dibf01	In general, how do you and your child get along? En general?/ Â¿cÃ³mo se llevan usted y su niÃ±o(a)?	Parent and youth get along very well	Binary
Pubertal Development Scale & Menstrual Cycle Survey History (Parent)	Physical Health	Puberty	sds_p_ss_dims	abcd_ssphp01	Disorders of Initiating and Maintaining Sleep (DIMS) SUM: sleepdisturb1_p + sleepdisturb2_p + sleepdisturb3_p + sleepdisturb4_p + sleepdisturb5_p + sleepdisturb10_p + sleepdisturb11_p; Validation: All items must be answered	Total disorder of initiating and maintaining sleep score	Continuous
Pubertal Development Scale & Menstrual Cycle Survey History (Parent)	Physical Health	Puberty	sds_p_ss_does	abcd_ssphp01	Disorders of Excessive Somnolence (DOES) SUM: sleepdisturb22_p + sleepdisturb23_p + sleepdisturb24_p + sleepdisturb25_p + sleepdisturb26_p; Validation: All items must be answered	Total disorder of excessive somnolence syndrome score	Continuous
Pubertal Development Scale & Menstrual Cycle Survey History (Parent)	Physical Health	Puberty	sds_p_ss_swtd	abcd_ssphp01	Sleep-Wake transition Disorders (SWTD) SUM: sleepdisturb6_p + sleepdisturb7_p + sleepdisturb8_p + sleepdisturb12_p + sleepdisturb18_p + sleepdisturb19_p; Validation: All items must be answered	Total sleep-wake transition disorder syndrome score	Continuous
Pubertal Development Scale & Menstrual Cycle Survey History (Parent)	Physical Health	Puberty	sds_p_ss_total	abcd_ssphp01	Total Score (Sum of 6 Factors): sds_p_ss_dims + sds_p_ss_sbd + sds_p_ss_da + sds_p_ss_swtd + sds_p_ss_does + sds_p_ss_shy; Validation: All items must be answered	Total sleep disturbance syndrome score	Continuous
Quality Control - Motion	Imaging	Quality Control	dmdtifp1_1082	abcd_dmdtifp201	Average longitudinal diffusivity within parcellation of gray matter-white matter contrast associated with cortical ROI right-inferior temporal	LD in GM-WM contrast associated with right inferior temporal ROI	Continuous
Quality Control - Motion	Imaging	Quality Control	rsfmri_c_ngd_ad_ngd_cgc	abcd_betnet02	Average correlation between auditory network and cingulo-opercular network	Average correlation between auditory network and cingulo-opercular network	Continuous
Quality Control - Motion	Imaging	Quality Control	rsfmri_c_ngd_ca_ngd_smh	abcd_betnet02	Average correlation between cingulo-parietal network and sensorimotor hand network	Correlation between cingulo-parietal network and sensorimotor hand network	Continuous
Quality Control - Motion	Imaging	Quality Control	rsfmri_c_ngd_cgc_ngd_dla	abcd_betnet02	Average correlation between cingulo-opercular network and dorsal attention network	Correlation between cingulo-opercular network and dorsal attention network	Continuous
Quality Control - Motion	Imaging	Quality Control	rsfmri_c_ngd_cgc_ngd_vta	abcd_betnet02	Average correlation between cingulo-opercular network and ventral attention network	Correlation between cingulo-opercular network and ventral attention network	Continuous
Quality Control - Motion	Imaging	Quality Control	rsfmri_c_ngd_dla_ngd_smh	abcd_betnet02	Average correlation between dorsal attention network and sensorimotor hand network	Correlation between dorsal attention network and sensorimotor hand network	Continuous
Quality Control - Motion	Imaging	Quality Control	rsfmri_c_ngd_dt_ngd_rspltp	abcd_betnet02	Average correlation between default network and retrosplenial temporal network	Correlation between default network and retrosplenial temporal network	Continuous
Quality Control - Motion	Imaging	Quality Control	rsfmri_c_ngd_dt_ngd_smh	abcd_betnet02	Average correlation between default network and sensorimotor hand network	Corelation between default network and sensorimotor hand network	Continuous
Quality Control - Motion	Imaging	Quality Control	rsfmri_c_ngd_fo_ngd_smm	abcd_betnet02	Average correlation between fronto-parietal network and sensorimotor mouth network	Correlation between fronto-parietal network and sensorimotor mouth network	Continuous
Quality Control - Motion	Imaging	Quality Control	rsfmri_c_ngd_n_ngd_smh	abcd_betnet02	Average correlation between "none" network and sensorimotor hand network	Correlation between none network and sensorimotor hand network	Continuous
Quality Control - Motion	Imaging	Quality Control	rsfmri_c_ngd_rspltp_ngd_smm	abcd_betnet02	Average correlation between retrosplenial temporal network and sensorimotor mouth network	Correlation between retrosplenial temporal network and sensorimotor mouth network	Continuous
Quality Control - Motion	Imaging	Quality Control	rsfmri_c_ngd_smm_ngd_smm	abcd_betnet02	Average correlation between sensorimotor mouth network and sensorimotor mouth network	Correlation between sensorimotor mouth network and sensorimotor mouth network	Continuous
Quality Control - Motion	Imaging	Quality Control	tfmri_nback_all_234	nback_bwroi02	Mean beta weight for nBack negative face versus neutral face contrast in ASEG ROI right-caudate	nBack negative face vs neutral face contrast in right caudate ROI	Continuous
Quality Control - Motion	Imaging	Quality Control	tfmri_nback_all_801	nback_bwroi02	Mean beta weight for nBack negative face versus neutral face contrast in APARC ROI rh-postcentral	nBack negative face vs neutral face contrast in right postcentral	Continuous
Quality Control - Motion	Imaging	Quality Control	tfmri_nback_all_852	nback_bwroi02	Mean beta weight for nBack positive face versus neutral face contrast in APARC ROI rh-cuneus	nBack positive face vs neutral face contrast in right cuneus ROI	Continuous
Quality Control - Motion	Imaging	Quality Control	tfmri_saasvcg_bcdk_psopelh	mrisst02	Mean beta weight for SST any stop versus correct go contrast in APARC ROI lh-parsopercularis	SST any stop versus correct go contrast in left parsopercularis ROI	Continuous
Quality Control - Motion	Imaging	Quality Control	tfmri_sacsvcg_bcdk_iftplh	mrisst02	Mean beta weight for SST correct stop versus correct go contrast in APARC ROI lh-inferiortemporal	SST correct stop vs correct go contrast in left inferior temporal	Continuous
Quality Control - Motion	Imaging	Quality Control	tfmri_sacsvis_bcdk_frpelh	mrisst02	Mean beta weight for SST correct stop versus incorrect stop contrast in APARC ROI lh-frontalpole	SST correct stop vs incorrect stop contrast in left frontal pole ROI	Continuous
Quality Control - Motion	Imaging	Quality Control	tfmri_sacsvis_bcdk_pstgrh	mrisst02	Mean beta weight for SST correct stop versus incorrect stop contrast in APARC ROI rh-parstriangularis	SST correct stop vs incorrect stop contrast in right parstriangularis ROI	Continuous
Quality Control - Motion	Imaging	Quality Control	tfmri_sacsvis_bscs_4thvte	mrisst02	Mean beta weight for SST correct stop versus incorrect stop contrast in ASEG ROI 4th-ventricle	SST correct stop vs incorrect stop contrast in 4th-ventricle ROI	Continuous
Quality Control - Motion	Imaging	Quality Control	tfmri_saigvcg_bscs_lavtelh	mrisst02	Mean beta weight for SST incorrect go versus correct go contrast in ASEG ROI left-lateral-ventricle	SST incorrect go vs correct go contrast in left lateral-ventricle ROI	Continuous
Quality Control - Motion	Imaging	Quality Control	tfmri_saigvis_bscs_crbcxlh	mrisst02	Mean beta weight for SST incorrect go versus incorrect stop contrast in ASEG ROI left-cerebellum-cortex	SST incorrect go versus incorrect stop contrast in left cerebellum cortex ROI	Continuous
Quality Control - Motion	Imaging	Quality Control	tfmri_saisvcg_bcdk_cdmdfrrh	mrisst02	Mean beta weight for SST incorrect stop versus correct go contrast in APARC ROI rh-caudalmiddlefrontal	SST incorrect stop vs correct go contrast in right caudal middle frontal ROI	Continuous
Quality Control - Motion	Imaging	Quality Control	tfmri_saisvcg_bcdk_frpelh	mrisst02	Mean beta weight for SST incorrect stop versus correct go contrast in APARC ROI lh-frontalpole	SST incorrect stop vs correct go contrast in left frontal pole ROI	Continuous
Quality Control - Motion	Imaging	Quality Control	tfmri_saisvcg_bcdk_tvtplh	mrisst02	Mean beta weight for SST incorrect stop versus correct go contrast in APARC ROI lh-transversetemporal	SST incorrect stop vs correct go contrast in left transverse temporal ROI	Continuous
Resting state fMRI - Correlations (Gordon network to Subcortical)	Imaging	Resting State Fmri	rsfmri_cor_ngd_au_scs_aarh	mrirscor02	Average correlation between auditory network and ASEG ROI right-accumbens-area	Correlation between auditory network and right accumbens area ROI	Continuous
Resting state fMRI - Correlations (Gordon network to Subcortical)	Imaging	Resting State Fmri	rsfmri_cor_ngd_cerc_scs_ptlh	mrirscor02	Average correlation between cingulo-opercular network and ASEG ROI left-putamen	Correlation between cingulo-opercular network and left putamen ROI	Continuous
Resting state fMRI - Correlations (Gordon network to Subcortical)	Imaging	Resting State Fmri	rsfmri_cor_ngd_vta_scs_pllh	mrirscor02	Average correlation between ventral attention network and ASEG ROI left-pallidum	Correlation between ventral attention network and left pallidum ROI	Continuous
Task fMRI - MID - Anticipated large loss vs. neutral (Desikan)	Imaging	Task Fmri	tfmri_ma_alvsl_b_cds_culh	midaparcp203	Beta weight for MID all anticipation of large versus small loss contrast in APARC ROI lh-cuneus	MID all anticipation of large vs small loss contrast in left cuneus ROI	Continuous
Task fMRI - MID - Anticipated large loss vs. neutral (Desikan)	Imaging	Task Fmri	tfmri_ma_alvsl_b_cds_prgisrh	midaparcp203	Beta weight for MID all anticipation of large versus small loss contrast in APARC ROI rh-parstriangularis	MID anticipation of large vs small loss contrast in right parstriangularis ROI	Continuous
Task fMRI - MID - Anticipated large loss vs. neutral (Desikan)	Imaging	Task Fmri	tfmri_ma_asrvn_b_cds_frpolerh	midaparcp203	Beta weight for MID all anticipation of small reward versus neutral contrast in APARC ROI rh-frontalpole	MID all anticipation of small reward vs neutral contrast in right frontalpole ROI	Continuous
Task fMRI - MID - Anticipated large loss vs. neutral (Desikan)	Imaging	Task Fmri	tfmri_ma_asrvn_b_cds_insularh	midaparcp203	Beta weight for MID all anticipation of small reward versus neutral contrast in APARC ROI rh-insula	MID all anticipation of small reward vs neutral contrast in right insula ROI	Continuous
Task fMRI - MID - Anticipated large loss vs. neutral (Desikan)	Imaging	Task Fmri	tfmri_ma_asvn_b_cds_iftprh	midaparcp203	Beta weight for MID all anticipation of small loss versus neutral contrast in APARC ROI rh-inferiortemporal	MID anticipation of small loss vs neutral contrast in right inferior temporal ROI	Continuous
Task fMRI - MID - Anticipated large loss vs. neutral (Desikan)	Imaging	Task Fmri	tfmri_ma_lvnfb_b_cds_ffrh	midaparcp203	Beta weight for MID all loss positive versus negative feedback contrast in APARC ROI rh-fusiform	MID all loss positive vs negative feedback contrast in right fusiform ROI	Continuous
Task fMRI - MID - Anticipated large loss vs. neutral (Subcortical)	Imaging	Task Fmri	tfmri_ma_asrvn_b_scs_4thvl	midaparc03	Beta weight for MID all anticipation of small reward versus neutral contrast in ASEG ROI 4th-ventricle	MID all anticipation of small reward vs neutral contrast in 4th-ventricle ROI	Continuous
Task fMRI - MID - Anticipated large loss vs. neutral (Subcortical)	Imaging	Task Fmri	tfmri_ma_lpvnfb_b_scs_aylh	midaparc03	Beta weight for MID all loss positive versus negative feedback contrast in ASEG ROI left-amygdala	MID all loss positive vs negative feedback contrast in left amygdala ROI	Continuous
Task fMRI - MID - Anticipated large loss vs. neutral (Subcortical)	Imaging	Task Fmri	tfmri_ma_rpvnfb_b_scs_lvtlerh	midaparc03	Beta weight for MID all reward positive versus negative feedback contrast in ASEG ROI right-lateral-ventricle	MID all reward positive vs negative feedback contrast in right lateral ventricle ROI	Continuous
sMRI - Cortical Thickness (Desikan)	Imaging	Structural Mri	smri_area_cdk_ifpllh	abcd_smrip10201	Cortical area in mm^2 of APARC ROI lh-inferiorparietal	Cortical area in mm^2 of left inferior parietal ROI	Continuous
sMRI - Cortical Thickness (Desikan)	Imaging	Structural Mri	smri_sulc_cdk_meanlh	abcd_smrip10201	Mean Cortical Sulcal Depth in mm for left hemisphere	Mean cortical sulcal depth in mm for left hemisphere	Continuous
sMRI - Cortical Thickness (Desikan)	Imaging	Structural Mri	smri_sulc_cdk_postcnrh	abcd_smrip10201	Cortical sulcal depth in mm of APARC ROI rh-postcentral	Cortical sulcal depth in mm of right postcentral ROI	Continuous
sMRI - Cortical Thickness (Desikan)	Imaging	Structural Mri	smri_sulc_cf12_obfrrh	abcd_smrip10201	Weighted average depth for genetically derived parcellation with 12 clusters-rh-orbitofrontal	Depth of right orbitofrontal	Continuous
sMRI - Cortical Thickness (Desikan)	Imaging	Structural Mri	smri_sulc_cf12_supllh	abcd_smrip10201	Weighted average depth for genetically derived parcellation with 12 clusters-lh-superiorparietal	Cortical depth in left superior parietal	Continuous
sMRI - Cortical Thickness (Desikan)	Imaging	Structural Mri	smri_thick_cdk_lingualrh	abcd_smrip10201	Cortical thickness in mm of APARC ROI rh-lingual	Cortical thickness in mm of right lingual	Continuous
sMRI - Cortical Thickness (Desikan)	Imaging	Structural Mri	smri_thick_cdk_parstgrisrh	abcd_smrip10201	Cortical thickness in mm of APARC ROI rh-parstriangularis	Cortical thickness in mm of right parstriangularis ROI	Continuous
sMRI - Cortical Thickness (Desikan)	Imaging	Structural Mri	smri_thick_cdk_periccrh	abcd_smrip10201	Cortical thickness in mm of APARC ROI rh-pericalcarine	Cortical thickness in mm of right pericalcarine ROI	Continuous
sMRI - Cortical Thickness (Desikan)	Imaging	Structural Mri	smri_thick_cdk_trvtmlh	abcd_smrip10201	Cortical thickness in mm of APARC ROI lh-transversetemporal	Cortical thickness in mm of left transverse temporal ROI	Continuous
sMRI - Cortical Thickness (Desikan)	Imaging	Structural Mri	smri_vol_cdk_parstgrisrh	abcd_smrip10201	Cortical volume in mm^3 of APARC ROI rh-parstriangularis	Cortical volume in mm^3 of right parstriangularis ROI	Continuous
sMRI - T1 Intensity-White Matter (Desikan)	Imaging	Structural Mri	smri_t1w_scs_aar	abcd_smrip20201	Average intensity of the normalized T1-weighted image within ASEG ROI Right-Accumbens-Area	T1 intensity in right accumbens ROI	Continuous
sMRI - T1 Intensity-White Matter (Desikan)	Imaging	Structural Mri	smri_t1w_scs_bstem	abcd_smrip20201	Average intensity of the normalized T1-weighted image within ASEG ROI Brain-Stem	T1 intensity in brain stem ROI	Continuous
sMRI - T1 Intensity-White Matter (Desikan)	Imaging	Structural Mri	smri_t1w_scs_ccmidat	abcd_smrip20201	Average intensity of the normalized T1-weighted image within ASEG ROI CC-Mid-Anterior	T1 within corpus callosum mid-anterior	Continuous
sMRI - T1 Intensity-White Matter (Desikan)	Imaging	Structural Mri	smri_t1w_scs_vedcrh	abcd_smrip20201	Average intensity of the normalized T1-weighted image within ASEG ROI Right-VentralDC	T1 intensity in right ventricle ROI	Continuous
sMRI - T1 Intensity-White Matter (Desikan)	Imaging	Structural Mri	smri_t1wcnt_cdk_banksstsrh	abcd_smrip20201	(CortContrast-White - CortContrast-Gray) / ((CortContrast-White plus CortContrast-Gray)/2) of T1 weighted image for APARC ROI rh-Banks of Superior Temporal Sulcus	T1 white-gray contrast in right banks of the superior temporal sulcus ROI	Continuous
sMRI - T1 Intensity-White Matter (Desikan)	Imaging	Structural Mri	smri_t1wcnt_cdk_linguallh	abcd_smrip20201	(CortContrast-White - CortContrast-Gray) / ((CortContrast-White plus CortContrast-Gray)/2) of T1 weighted image for APARC ROI lh-lingual	T1 white-gray contrast in right lingual ROI	Continuous
sMRI - T1 Intensity-White Matter (Desikan)	Imaging	Structural Mri	smri_t1wcnt_cdk_pclh	abcd_smrip20201	(CortContrast-White - CortContrast-Gray) / ((CortContrast-White plus CortContrast-Gray)/2) of T1 weighted image for APARC ROI lh-precuneus	T1 white-gray contrast in left precuneus ROI	Continuous
sMRI - T1 Intensity-White Matter (Desikan)	Imaging	Structural Mri	smri_t1ww02_cdk_trvtmlh	abcd_smrip20201	Average T1 intensity of white matter voxels 0.2 mm from the white matter surface for APARC ROI lh-transversetemporal	T1 in WM in left transverse temporal	Continuous
